# Supplementary material for: Comprehensive characterization of respiratory genes based on a computational framework in pan-cancer to develop stratified treatment strategies
Source: PLoS Comput Biol. 2025 Apr 9;21(4):e1012963. doi: 10.1371/journal.pcbi.1012963 (PMC11981224; doi:10.1371/journal.pcbi.1012963)
Supplement: S1 Table — (XLSX) [file pcbi.1012963.s008.xlsx]

## Sheet: S1 Table
S1 Table. The correlation of respiratory gene signatures and cancer hallmark-related pathways
Pathway	Gene	Proportion of cancer types	Type
HALLMARK_ADIPOGENESIS	AADAT	0.030303	Pos
HALLMARK_ADIPOGENESIS	ADH1A	0.030303	Pos
HALLMARK_ADIPOGENESIS	ADH1B	0.030303	Pos
HALLMARK_ADIPOGENESIS	ADH6	0.030303	Pos
HALLMARK_ADIPOGENESIS	AGXT	0.030303	Pos
HALLMARK_ADIPOGENESIS	AK4	0.030303	Pos
HALLMARK_ADIPOGENESIS	ALDOB	0.030303	Pos
HALLMARK_ADIPOGENESIS	ANG	0.030303	Pos
HALLMARK_ADIPOGENESIS	G6PC	0.030303	Pos
HALLMARK_ADIPOGENESIS	GOT1	0.363636	Pos
HALLMARK_ADIPOGENESIS	MGST1	0.0909091	Pos
HALLMARK_ADIPOGENESIS	OGDHL	0.0606061	Pos
HALLMARK_ADIPOGENESIS	PC	0.0606061	Pos
HALLMARK_ADIPOGENESIS	PCK1	0.030303	Pos
HALLMARK_ADIPOGENESIS	PCK2	0.0909091	Pos
HALLMARK_ADIPOGENESIS	PHYH	0.151515	Pos
HALLMARK_ADIPOGENESIS	PKLR	0.030303	Pos
HALLMARK_ADIPOGENESIS	SLC2A2	0.030303	Pos
HALLMARK_ADIPOGENESIS	SLC2A4	0.030303	Pos
HALLMARK_ADIPOGENESIS	TAT	0.0606061	Pos
HALLMARK_ALLOGRAFT_REJECTION	ANG	0.030303	Pos
HALLMARK_ALLOGRAFT_REJECTION	DCN	0.030303	Pos
HALLMARK_ALLOGRAFT_REJECTION	PFKFB3	0.030303	Pos
HALLMARK_ALLOGRAFT_REJECTION	SLC2A5	0.212121	Pos
HALLMARK_ALLOGRAFT_REJECTION	TGFBI	0.181818	Pos
HALLMARK_ALLOGRAFT_REJECTION	VCAN	0.0606061	Pos
HALLMARK_ANDROGEN_RESPONSE	AADAT	0.030303	Pos
HALLMARK_ANDROGEN_RESPONSE	AK4	0.030303	Pos
HALLMARK_ANDROGEN_RESPONSE	ALDOB	0.030303	Pos
HALLMARK_ANDROGEN_RESPONSE	ANG	0.030303	Pos
HALLMARK_ANDROGEN_RESPONSE	MGST1	0.030303	Pos
HALLMARK_ANDROGEN_RESPONSE	PC	0.030303	Pos
HALLMARK_ANDROGEN_RESPONSE	PCK1	0.030303	Pos
HALLMARK_ANDROGEN_RESPONSE	PCK2	0.030303	Pos
HALLMARK_ANDROGEN_RESPONSE	PFKFB3	0.030303	Pos
HALLMARK_ANDROGEN_RESPONSE	PHYH	0.030303	Pos
HALLMARK_ANDROGEN_RESPONSE	SLC2A2	0.030303	Pos
HALLMARK_ANDROGEN_RESPONSE	TAT	0.030303	Pos
HALLMARK_ANGIOGENESIS	ANG	0.0606061	Pos
HALLMARK_ANGIOGENESIS	CLDN3	0.030303	Pos
HALLMARK_ANGIOGENESIS	CLDN9	0.030303	Pos
HALLMARK_ANGIOGENESIS	DCN	0.333333	Pos
HALLMARK_ANGIOGENESIS	HS6ST2	0.030303	Pos
HALLMARK_ANGIOGENESIS	NDUFA4L2	0.0606061	Pos
HALLMARK_ANGIOGENESIS	PFKFB3	0.030303	Pos
HALLMARK_ANGIOGENESIS	PHYH	0.030303	Pos
HALLMARK_ANGIOGENESIS	SLC2A5	0.030303	Pos
HALLMARK_ANGIOGENESIS	TFF3	0.030303	Pos
HALLMARK_ANGIOGENESIS	TGFA	0.0606061	Pos
HALLMARK_ANGIOGENESIS	TGFBI	0.30303	Pos
HALLMARK_ANGIOGENESIS	VCAN	0.606061	Pos
HALLMARK_APICAL_JUNCTION	ANG	0.0606061	Pos
HALLMARK_APICAL_JUNCTION	B3GNT3	0.0606061	Pos
HALLMARK_APICAL_JUNCTION	CHST6	0.030303	Pos
HALLMARK_APICAL_JUNCTION	CLDN9	0.030303	Pos
HALLMARK_APICAL_JUNCTION	DCN	0.151515	Pos
HALLMARK_APICAL_JUNCTION	HS6ST2	0.030303	Pos
HALLMARK_APICAL_JUNCTION	NDUFA4L2	0.0606061	Pos
HALLMARK_APICAL_JUNCTION	PFKFB3	0.0909091	Pos
HALLMARK_APICAL_JUNCTION	PHYH	0.030303	Pos
HALLMARK_APICAL_JUNCTION	SLC2A5	0.030303	Pos
HALLMARK_APICAL_JUNCTION	TFF3	0.030303	Pos
HALLMARK_APICAL_JUNCTION	TGFA	0.030303	Pos
HALLMARK_APICAL_JUNCTION	TGFBI	0.242424	Pos
HALLMARK_APICAL_JUNCTION	VCAN	0.30303	Pos
HALLMARK_APICAL_SURFACE	ANG	0.030303	Pos
HALLMARK_APICAL_SURFACE	DCN	0.0606061	Pos
HALLMARK_APICAL_SURFACE	PFKFB3	0.030303	Pos
HALLMARK_APICAL_SURFACE	PHYH	0.030303	Pos
HALLMARK_APICAL_SURFACE	SLC2A5	0.030303	Pos
HALLMARK_APICAL_SURFACE	TGFBI	0.030303	Pos
HALLMARK_APOPTOSIS	ANG	0.030303	Pos
HALLMARK_APOPTOSIS	B3GNT3	0.030303	Pos
HALLMARK_APOPTOSIS	DCN	0.030303	Pos
HALLMARK_APOPTOSIS	EGLN3	0.030303	Pos
HALLMARK_APOPTOSIS	PFKFB3	0.030303	Pos
HALLMARK_APOPTOSIS	TGFBI	0.0909091	Pos
HALLMARK_APOPTOSIS	VCAN	0.0909091	Pos
HALLMARK_BILE_ACID_METABOLISM	AADAT	0.0606061	Pos
HALLMARK_BILE_ACID_METABOLISM	ADH1A	0.0606061	Pos
HALLMARK_BILE_ACID_METABOLISM	ADH1B	0.0606061	Pos
HALLMARK_BILE_ACID_METABOLISM	ADH6	0.0909091	Pos
HALLMARK_BILE_ACID_METABOLISM	AGXT	0.0606061	Pos
HALLMARK_BILE_ACID_METABOLISM	AK4	0.030303	Pos
HALLMARK_BILE_ACID_METABOLISM	ALDOB	0.0909091	Pos
HALLMARK_BILE_ACID_METABOLISM	ANG	0.0909091	Pos
HALLMARK_BILE_ACID_METABOLISM	G6PC	0.0606061	Pos
HALLMARK_BILE_ACID_METABOLISM	GOT1	0.030303	Pos
HALLMARK_BILE_ACID_METABOLISM	MAOB	0.0606061	Pos
HALLMARK_BILE_ACID_METABOLISM	MGST1	0.0909091	Pos
HALLMARK_BILE_ACID_METABOLISM	MIOX	0.030303	Pos
HALLMARK_BILE_ACID_METABOLISM	NDST3	0.030303	Pos
HALLMARK_BILE_ACID_METABOLISM	OGDHL	0.030303	Pos
HALLMARK_BILE_ACID_METABOLISM	PC	0.151515	Pos
HALLMARK_BILE_ACID_METABOLISM	PCK1	0.0606061	Pos
HALLMARK_BILE_ACID_METABOLISM	PCK2	0.0909091	Pos
HALLMARK_BILE_ACID_METABOLISM	PHYH	0.121212	Pos
HALLMARK_BILE_ACID_METABOLISM	PKLR	0.030303	Pos
HALLMARK_BILE_ACID_METABOLISM	SLC2A2	0.0606061	Pos
HALLMARK_BILE_ACID_METABOLISM	SLC2A4	0.030303	Pos
HALLMARK_BILE_ACID_METABOLISM	TAT	0.0606061	Pos
HALLMARK_BILE_ACID_METABOLISM	TFF3	0.030303	Pos
HALLMARK_BILE_ACID_METABOLISM	TGFBI	0.030303	Pos
HALLMARK_CHOLESTEROL_HOMEOSTASIS	AADAT	0.030303	Pos
HALLMARK_CHOLESTEROL_HOMEOSTASIS	ADH1A	0.030303	Pos
HALLMARK_CHOLESTEROL_HOMEOSTASIS	ADH1B	0.030303	Pos
HALLMARK_CHOLESTEROL_HOMEOSTASIS	ADH6	0.030303	Pos
HALLMARK_CHOLESTEROL_HOMEOSTASIS	AGXT	0.030303	Pos
HALLMARK_CHOLESTEROL_HOMEOSTASIS	AK4	0.030303	Pos
HALLMARK_CHOLESTEROL_HOMEOSTASIS	ALDOB	0.030303	Pos
HALLMARK_CHOLESTEROL_HOMEOSTASIS	ANG	0.030303	Pos
HALLMARK_CHOLESTEROL_HOMEOSTASIS	CLDN9	0.030303	Pos
HALLMARK_CHOLESTEROL_HOMEOSTASIS	G6PC	0.030303	Pos
HALLMARK_CHOLESTEROL_HOMEOSTASIS	GOT1	0.030303	Pos
HALLMARK_CHOLESTEROL_HOMEOSTASIS	HS6ST2	0.030303	Pos
HALLMARK_CHOLESTEROL_HOMEOSTASIS	MGST1	0.030303	Pos
HALLMARK_CHOLESTEROL_HOMEOSTASIS	NDST3	0.030303	Pos
HALLMARK_CHOLESTEROL_HOMEOSTASIS	NDUFA4L2	0.030303	Pos
HALLMARK_CHOLESTEROL_HOMEOSTASIS	OGDHL	0.030303	Pos
HALLMARK_CHOLESTEROL_HOMEOSTASIS	PC	0.0606061	Pos
HALLMARK_CHOLESTEROL_HOMEOSTASIS	PCK1	0.030303	Pos
HALLMARK_CHOLESTEROL_HOMEOSTASIS	PCK2	0.0606061	Pos
HALLMARK_CHOLESTEROL_HOMEOSTASIS	PHYH	0.0606061	Pos
HALLMARK_CHOLESTEROL_HOMEOSTASIS	SLC2A2	0.030303	Pos
HALLMARK_CHOLESTEROL_HOMEOSTASIS	SLC2A4	0.030303	Pos
HALLMARK_CHOLESTEROL_HOMEOSTASIS	TAT	0.030303	Pos
HALLMARK_CHOLESTEROL_HOMEOSTASIS	VCAN	0.030303	Pos
HALLMARK_COAGULATION	AADAT	0.030303	Pos
HALLMARK_COAGULATION	ADH1A	0.030303	Pos
HALLMARK_COAGULATION	ADH1B	0.030303	Pos
HALLMARK_COAGULATION	ADH6	0.030303	Pos
HALLMARK_COAGULATION	AGXT	0.030303	Pos
HALLMARK_COAGULATION	AK4	0.0606061	Pos
HALLMARK_COAGULATION	ALDOB	0.0606061	Pos
HALLMARK_COAGULATION	ANG	0.121212	Pos
HALLMARK_COAGULATION	B3GNT3	0.030303	Pos
HALLMARK_COAGULATION	DCN	0.333333	Pos
HALLMARK_COAGULATION	G6PC	0.030303	Pos
HALLMARK_COAGULATION	GOT1	0.030303	Pos
HALLMARK_COAGULATION	GPR87	0.030303	Pos
HALLMARK_COAGULATION	HS6ST2	0.0606061	Pos
HALLMARK_COAGULATION	MGST1	0.0606061	Pos
HALLMARK_COAGULATION	MIOX	0.030303	Pos
HALLMARK_COAGULATION	NDST3	0.030303	Pos
HALLMARK_COAGULATION	NDUFA4L2	0.0606061	Pos
HALLMARK_COAGULATION	PC	0.0606061	Pos
HALLMARK_COAGULATION	PCK1	0.030303	Pos
HALLMARK_COAGULATION	PCK2	0.030303	Pos
HALLMARK_COAGULATION	PFKFB3	0.0606061	Pos
HALLMARK_COAGULATION	PHYH	0.0606061	Pos
HALLMARK_COAGULATION	SLC2A2	0.030303	Pos
HALLMARK_COAGULATION	SLC2A4	0.030303	Pos
HALLMARK_COAGULATION	SLC2A5	0.0606061	Pos
HALLMARK_COAGULATION	TAT	0.030303	Pos
HALLMARK_COAGULATION	TFF3	0.030303	Pos
HALLMARK_COAGULATION	TGFA	0.030303	Pos
HALLMARK_COAGULATION	TGFBI	0.212121	Pos
HALLMARK_COAGULATION	VCAN	0.242424	Pos
HALLMARK_COMPLEMENT	AK4	0.030303	Pos
HALLMARK_COMPLEMENT	ANG	0.030303	Pos
HALLMARK_COMPLEMENT	DCN	0.0909091	Pos
HALLMARK_COMPLEMENT	PCK2	0.030303	Pos
HALLMARK_COMPLEMENT	PFKFB3	0.030303	Pos
HALLMARK_COMPLEMENT	SLC2A5	0.181818	Pos
HALLMARK_COMPLEMENT	TGFBI	0.181818	Pos
HALLMARK_COMPLEMENT	VCAN	0.0909091	Pos
HALLMARK_DNA_REPAIR	GOT1	0.030303	Pos
HALLMARK_DNA_REPAIR	NDUFA4L2	0.030303	Pos
HALLMARK_E2F_TARGETS	AK4	0.030303	Pos
HALLMARK_E2F_TARGETS	EGLN3	0.030303	Pos
HALLMARK_EPITHELIAL_MESENCHYMAL_TRANSITION	AK4	0.030303	Pos
HALLMARK_EPITHELIAL_MESENCHYMAL_TRANSITION	ANG	0.0909091	Pos
HALLMARK_EPITHELIAL_MESENCHYMAL_TRANSITION	CHST6	0.030303	Pos
HALLMARK_EPITHELIAL_MESENCHYMAL_TRANSITION	CLDN3	0.030303	Pos
HALLMARK_EPITHELIAL_MESENCHYMAL_TRANSITION	CLDN9	0.030303	Pos
HALLMARK_EPITHELIAL_MESENCHYMAL_TRANSITION	DCN	0.545455	Pos
HALLMARK_EPITHELIAL_MESENCHYMAL_TRANSITION	HS6ST2	0.0606061	Pos
HALLMARK_EPITHELIAL_MESENCHYMAL_TRANSITION	MAOB	0.030303	Pos
HALLMARK_EPITHELIAL_MESENCHYMAL_TRANSITION	NDUFA4L2	0.0606061	Pos
HALLMARK_EPITHELIAL_MESENCHYMAL_TRANSITION	PFKFB3	0.0909091	Pos
HALLMARK_EPITHELIAL_MESENCHYMAL_TRANSITION	PHYH	0.030303	Pos
HALLMARK_EPITHELIAL_MESENCHYMAL_TRANSITION	SLC2A5	0.030303	Pos
HALLMARK_EPITHELIAL_MESENCHYMAL_TRANSITION	TFF3	0.030303	Pos
HALLMARK_EPITHELIAL_MESENCHYMAL_TRANSITION	TGFBI	0.484848	Pos
HALLMARK_EPITHELIAL_MESENCHYMAL_TRANSITION	VCAN	0.727273	Pos
HALLMARK_ESTROGEN_RESPONSE_EARLY	ANG	0.030303	Pos
HALLMARK_ESTROGEN_RESPONSE_EARLY	B3GNT3	0.030303	Pos
HALLMARK_ESTROGEN_RESPONSE_EARLY	CLDN3	0.030303	Pos
HALLMARK_ESTROGEN_RESPONSE_EARLY	CLDN9	0.030303	Pos
HALLMARK_ESTROGEN_RESPONSE_EARLY	DCN	0.030303	Pos
HALLMARK_ESTROGEN_RESPONSE_EARLY	HS6ST2	0.030303	Pos
HALLMARK_ESTROGEN_RESPONSE_EARLY	NDUFA4L2	0.030303	Pos
HALLMARK_ESTROGEN_RESPONSE_EARLY	PFKFB3	0.030303	Pos
HALLMARK_ESTROGEN_RESPONSE_EARLY	PHYH	0.030303	Pos
HALLMARK_ESTROGEN_RESPONSE_EARLY	TFF3	0.030303	Pos
HALLMARK_ESTROGEN_RESPONSE_EARLY	TGFA	0.030303	Pos
HALLMARK_ESTROGEN_RESPONSE_EARLY	TGFBI	0.030303	Pos
HALLMARK_ESTROGEN_RESPONSE_EARLY	VCAN	0.030303	Pos
HALLMARK_ESTROGEN_RESPONSE_LATE	ANG	0.030303	Pos
HALLMARK_ESTROGEN_RESPONSE_LATE	B3GNT3	0.0909091	Pos
HALLMARK_ESTROGEN_RESPONSE_LATE	CLDN3	0.030303	Pos
HALLMARK_ESTROGEN_RESPONSE_LATE	CLDN9	0.030303	Pos
HALLMARK_ESTROGEN_RESPONSE_LATE	DCN	0.030303	Pos
HALLMARK_ESTROGEN_RESPONSE_LATE	HS6ST2	0.030303	Pos
HALLMARK_ESTROGEN_RESPONSE_LATE	NDUFA4L2	0.0606061	Pos
HALLMARK_ESTROGEN_RESPONSE_LATE	PHYH	0.030303	Pos
HALLMARK_ESTROGEN_RESPONSE_LATE	TFF3	0.030303	Pos
HALLMARK_ESTROGEN_RESPONSE_LATE	TGFBI	0.030303	Pos
HALLMARK_ESTROGEN_RESPONSE_LATE	VCAN	0.030303	Pos
HALLMARK_FATTY_ACID_METABOLISM	AADAT	0.030303	Pos
HALLMARK_FATTY_ACID_METABOLISM	ADH1A	0.030303	Pos
HALLMARK_FATTY_ACID_METABOLISM	ADH1B	0.0606061	Pos
HALLMARK_FATTY_ACID_METABOLISM	ADH6	0.0606061	Pos
HALLMARK_FATTY_ACID_METABOLISM	AGXT	0.030303	Pos
HALLMARK_FATTY_ACID_METABOLISM	AK4	0.030303	Pos
HALLMARK_FATTY_ACID_METABOLISM	ALDOB	0.030303	Pos
HALLMARK_FATTY_ACID_METABOLISM	ANG	0.0606061	Pos
HALLMARK_FATTY_ACID_METABOLISM	G6PC	0.030303	Pos
HALLMARK_FATTY_ACID_METABOLISM	GOT1	0.333333	Pos
HALLMARK_FATTY_ACID_METABOLISM	MGST1	0.0606061	Pos
HALLMARK_FATTY_ACID_METABOLISM	NDST3	0.030303	Pos
HALLMARK_FATTY_ACID_METABOLISM	OGDHL	0.030303	Pos
HALLMARK_FATTY_ACID_METABOLISM	PC	0.0909091	Pos
HALLMARK_FATTY_ACID_METABOLISM	PCK1	0.0606061	Pos
HALLMARK_FATTY_ACID_METABOLISM	PCK2	0.0909091	Pos
HALLMARK_FATTY_ACID_METABOLISM	PHYH	0.212121	Pos
HALLMARK_FATTY_ACID_METABOLISM	PKLR	0.030303	Pos
HALLMARK_FATTY_ACID_METABOLISM	SLC2A2	0.030303	Pos
HALLMARK_FATTY_ACID_METABOLISM	SLC2A4	0.030303	Pos
HALLMARK_FATTY_ACID_METABOLISM	TAT	0.0606061	Pos
HALLMARK_FATTY_ACID_METABOLISM	TFF3	0.030303	Pos
HALLMARK_G2M_CHECKPOINT	AK4	0.030303	Pos
HALLMARK_G2M_CHECKPOINT	EGLN3	0.030303	Pos
HALLMARK_GLYCOLYSIS	AK4	0.0606061	Pos
HALLMARK_GLYCOLYSIS	ANG	0.030303	Pos
HALLMARK_GLYCOLYSIS	CLDN3	0.030303	Pos
HALLMARK_GLYCOLYSIS	CLDN9	0.030303	Pos
HALLMARK_GLYCOLYSIS	GOT1	0.030303	Pos
HALLMARK_GLYCOLYSIS	HS6ST2	0.030303	Pos
HALLMARK_GLYCOLYSIS	MGST1	0.030303	Pos
HALLMARK_GLYCOLYSIS	NDUFA4L2	0.0606061	Pos
HALLMARK_GLYCOLYSIS	PC	0.030303	Pos
HALLMARK_GLYCOLYSIS	PHYH	0.030303	Pos
HALLMARK_GLYCOLYSIS	TGFBI	0.030303	Pos
HALLMARK_GLYCOLYSIS	VCAN	0.030303	Pos
HALLMARK_HEDGEHOG_SIGNALING	CLDN9	0.030303	Pos
HALLMARK_HEDGEHOG_SIGNALING	TGFA	0.030303	Pos
HALLMARK_HEDGEHOG_SIGNALING	VCAN	0.212121	Pos
HALLMARK_HEME_METABOLISM	AADAT	0.030303	Pos
HALLMARK_HEME_METABOLISM	ANG	0.030303	Pos
HALLMARK_HEME_METABOLISM	GOT1	0.030303	Pos
HALLMARK_HEME_METABOLISM	PC	0.030303	Pos
HALLMARK_HEME_METABOLISM	PCK1	0.030303	Pos
HALLMARK_HEME_METABOLISM	PCK2	0.030303	Pos
HALLMARK_HEME_METABOLISM	PHYH	0.0606061	Pos
HALLMARK_HEME_METABOLISM	SLC2A4	0.030303	Pos
HALLMARK_HEME_METABOLISM	TAT	0.030303	Pos
HALLMARK_HYPOXIA	ANG	0.0909091	Pos
HALLMARK_HYPOXIA	CLDN3	0.030303	Pos
HALLMARK_HYPOXIA	CLDN9	0.030303	Pos
HALLMARK_HYPOXIA	HS6ST2	0.030303	Pos
HALLMARK_HYPOXIA	MGST1	0.030303	Pos
HALLMARK_HYPOXIA	NDUFA4L2	0.0606061	Pos
HALLMARK_HYPOXIA	PFKFB3	0.0606061	Pos
HALLMARK_HYPOXIA	PHYH	0.030303	Pos
HALLMARK_HYPOXIA	TGFBI	0.030303	Pos
HALLMARK_HYPOXIA	VCAN	0.0606061	Pos
HALLMARK_IL2_STAT5_SIGNALING	ANG	0.030303	Pos
HALLMARK_IL2_STAT5_SIGNALING	DCN	0.0909091	Pos
HALLMARK_IL2_STAT5_SIGNALING	PFKFB3	0.0606061	Pos
HALLMARK_IL2_STAT5_SIGNALING	SLC2A5	0.121212	Pos
HALLMARK_IL2_STAT5_SIGNALING	TGFBI	0.212121	Pos
HALLMARK_IL2_STAT5_SIGNALING	VCAN	0.0606061	Pos
HALLMARK_IL6_JAK_STAT3_SIGNALING	ANG	0.030303	Pos
HALLMARK_IL6_JAK_STAT3_SIGNALING	DCN	0.0606061	Pos
HALLMARK_IL6_JAK_STAT3_SIGNALING	PFKFB3	0.030303	Pos
HALLMARK_IL6_JAK_STAT3_SIGNALING	SLC2A5	0.242424	Pos
HALLMARK_IL6_JAK_STAT3_SIGNALING	TGFBI	0.242424	Pos
HALLMARK_IL6_JAK_STAT3_SIGNALING	VCAN	0.0909091	Pos
HALLMARK_INFLAMMATORY_RESPONSE	ANG	0.030303	Pos
HALLMARK_INFLAMMATORY_RESPONSE	B3GNT3	0.030303	Pos
HALLMARK_INFLAMMATORY_RESPONSE	DCN	0.151515	Pos
HALLMARK_INFLAMMATORY_RESPONSE	PFKFB3	0.0909091	Pos
HALLMARK_INFLAMMATORY_RESPONSE	SLC2A5	0.242424	Pos
HALLMARK_INFLAMMATORY_RESPONSE	TGFBI	0.181818	Pos
HALLMARK_INFLAMMATORY_RESPONSE	VCAN	0.151515	Pos
HALLMARK_INTERFERON_ALPHA_RESPONSE	ANG	0.030303	Pos
HALLMARK_INTERFERON_GAMMA_RESPONSE	ANG	0.030303	Pos
HALLMARK_INTERFERON_GAMMA_RESPONSE	SLC2A5	0.0909091	Pos
HALLMARK_INTERFERON_GAMMA_RESPONSE	TGFBI	0.030303	Pos
HALLMARK_INTERFERON_GAMMA_RESPONSE	VCAN	0.0606061	Pos
HALLMARK_KRAS_SIGNALING_DN	ADH1B	0.030303	Pos
HALLMARK_KRAS_SIGNALING_DN	AK4	0.030303	Pos
HALLMARK_KRAS_SIGNALING_DN	ALDOB	0.030303	Pos
HALLMARK_KRAS_SIGNALING_DN	ANG	0.0909091	Pos
HALLMARK_KRAS_SIGNALING_DN	ATP12A	0.030303	Pos
HALLMARK_KRAS_SIGNALING_DN	B3GNT3	0.030303	Pos
HALLMARK_KRAS_SIGNALING_DN	CHST6	0.030303	Pos
HALLMARK_KRAS_SIGNALING_DN	CLDN9	0.030303	Pos
HALLMARK_KRAS_SIGNALING_DN	DCN	0.0909091	Pos
HALLMARK_KRAS_SIGNALING_DN	G6PC	0.030303	Pos
HALLMARK_KRAS_SIGNALING_DN	GOT1	0.030303	Pos
HALLMARK_KRAS_SIGNALING_DN	HS6ST2	0.030303	Pos
HALLMARK_KRAS_SIGNALING_DN	MAOB	0.030303	Pos
HALLMARK_KRAS_SIGNALING_DN	MIOX	0.030303	Pos
HALLMARK_KRAS_SIGNALING_DN	NDUFA4L2	0.030303	Pos
HALLMARK_KRAS_SIGNALING_DN	OGDHL	0.030303	Pos
HALLMARK_KRAS_SIGNALING_DN	PC	0.030303	Pos
HALLMARK_KRAS_SIGNALING_DN	PFKFB3	0.0606061	Pos
HALLMARK_KRAS_SIGNALING_DN	PKLR	0.030303	Pos
HALLMARK_KRAS_SIGNALING_DN	SLC2A4	0.030303	Pos
HALLMARK_KRAS_SIGNALING_DN	SLC2A5	0.0606061	Pos
HALLMARK_KRAS_SIGNALING_DN	TFF3	0.030303	Pos
HALLMARK_KRAS_SIGNALING_DN	TGFA	0.030303	Pos
HALLMARK_KRAS_SIGNALING_DN	VCAN	0.030303	Pos
HALLMARK_KRAS_SIGNALING_UP	DCN	0.393939	Pos
HALLMARK_KRAS_SIGNALING_UP	MGST1	0.030303	Pos
HALLMARK_KRAS_SIGNALING_UP	PFKFB3	0.121212	Pos
HALLMARK_KRAS_SIGNALING_UP	SLC2A5	0.0909091	Pos
HALLMARK_KRAS_SIGNALING_UP	TGFA	0.0909091	Pos
HALLMARK_KRAS_SIGNALING_UP	TGFBI	0.212121	Pos
HALLMARK_KRAS_SIGNALING_UP	VCAN	0.242424	Pos
HALLMARK_MITOTIC_SPINDLE	VCAN	0.030303	Pos
HALLMARK_MTORC1_SIGNALING	AK4	0.0909091	Pos
HALLMARK_MTORC1_SIGNALING	CHST4	0.030303	Pos
HALLMARK_MTORC1_SIGNALING	GOT1	0.0909091	Pos
HALLMARK_MYC_TARGETS_V1	AK4	0.030303	Pos
HALLMARK_MYC_TARGETS_V1	ATP12A	0.030303	Pos
HALLMARK_MYC_TARGETS_V1	EGLN3	0.030303	Pos
HALLMARK_MYC_TARGETS_V1	GOT1	0.030303	Pos
HALLMARK_MYC_TARGETS_V2	AK4	0.030303	Pos
HALLMARK_MYC_TARGETS_V2	ATP12A	0.030303	Pos
HALLMARK_MYC_TARGETS_V2	GOT1	0.030303	Pos
HALLMARK_MYOGENESIS	ANG	0.0606061	Pos
HALLMARK_MYOGENESIS	B3GNT3	0.030303	Pos
HALLMARK_MYOGENESIS	CLDN3	0.030303	Pos
HALLMARK_MYOGENESIS	CLDN9	0.030303	Pos
HALLMARK_MYOGENESIS	COX6A2	0.0606061	Pos
HALLMARK_MYOGENESIS	DCN	0.424242	Pos
HALLMARK_MYOGENESIS	HS6ST2	0.0606061	Pos
HALLMARK_MYOGENESIS	MAOB	0.030303	Pos
HALLMARK_MYOGENESIS	NDUFA4L2	0.0606061	Pos
HALLMARK_MYOGENESIS	PFKFB3	0.030303	Pos
HALLMARK_MYOGENESIS	PHYH	0.030303	Pos
HALLMARK_MYOGENESIS	SLC2A4	0.0909091	Pos
HALLMARK_MYOGENESIS	TFF3	0.030303	Pos
HALLMARK_MYOGENESIS	TGFA	0.030303	Pos
HALLMARK_MYOGENESIS	TGFBI	0.030303	Pos
HALLMARK_MYOGENESIS	VCAN	0.151515	Pos
HALLMARK_NOTCH_SIGNALING	ALDH3B2	0.030303	Pos
HALLMARK_NOTCH_SIGNALING	ANG	0.030303	Pos
HALLMARK_NOTCH_SIGNALING	CLDN3	0.030303	Pos
HALLMARK_NOTCH_SIGNALING	CLDN9	0.030303	Pos
HALLMARK_NOTCH_SIGNALING	DCN	0.030303	Pos
HALLMARK_NOTCH_SIGNALING	G6PC	0.030303	Pos
HALLMARK_NOTCH_SIGNALING	HS6ST2	0.030303	Pos
HALLMARK_NOTCH_SIGNALING	NDUFA4L2	0.0606061	Pos
HALLMARK_NOTCH_SIGNALING	PHYH	0.030303	Pos
HALLMARK_NOTCH_SIGNALING	TFF3	0.030303	Pos
HALLMARK_NOTCH_SIGNALING	TGFBI	0.030303	Pos
HALLMARK_NOTCH_SIGNALING	VCAN	0.0606061	Pos
HALLMARK_OXIDATIVE_PHOSPHORYLATION	ANG	0.030303	Pos
HALLMARK_OXIDATIVE_PHOSPHORYLATION	ATP6V0D2	0.030303	Pos
HALLMARK_OXIDATIVE_PHOSPHORYLATION	ATP6V1B1	0.030303	Pos
HALLMARK_OXIDATIVE_PHOSPHORYLATION	CKMT1B	0.030303	Pos
HALLMARK_OXIDATIVE_PHOSPHORYLATION	G6PC	0.030303	Pos
HALLMARK_OXIDATIVE_PHOSPHORYLATION	GOT1	0.515152	Pos
HALLMARK_OXIDATIVE_PHOSPHORYLATION	NDUFA4L2	0.030303	Pos
HALLMARK_OXIDATIVE_PHOSPHORYLATION	OGDHL	0.0606061	Pos
HALLMARK_OXIDATIVE_PHOSPHORYLATION	PCK2	0.030303	Pos
HALLMARK_OXIDATIVE_PHOSPHORYLATION	PHYH	0.181818	Pos
HALLMARK_OXIDATIVE_PHOSPHORYLATION	SLC2A4	0.030303	Pos
HALLMARK_OXIDATIVE_PHOSPHORYLATION	TFF3	0.030303	Pos
HALLMARK_P53_PATHWAY	B3GNT3	0.030303	Pos
HALLMARK_P53_PATHWAY	GPR87	0.030303	Pos
HALLMARK_PANCREAS_BETA_CELLS	ADH6	0.030303	Pos
HALLMARK_PANCREAS_BETA_CELLS	ANG	0.030303	Pos
HALLMARK_PANCREAS_BETA_CELLS	CLDN3	0.030303	Pos
HALLMARK_PANCREAS_BETA_CELLS	CLDN9	0.030303	Pos
HALLMARK_PANCREAS_BETA_CELLS	GOT1	0.030303	Pos
HALLMARK_PANCREAS_BETA_CELLS	HS6ST2	0.030303	Pos
HALLMARK_PANCREAS_BETA_CELLS	NDUFA4L2	0.030303	Pos
HALLMARK_PANCREAS_BETA_CELLS	OGDHL	0.030303	Pos
HALLMARK_PANCREAS_BETA_CELLS	PC	0.030303	Pos
HALLMARK_PANCREAS_BETA_CELLS	PCK2	0.030303	Pos
HALLMARK_PANCREAS_BETA_CELLS	PHYH	0.030303	Pos
HALLMARK_PANCREAS_BETA_CELLS	TFF3	0.030303	Pos
HALLMARK_PANCREAS_BETA_CELLS	TGFBI	0.030303	Pos
HALLMARK_PANCREAS_BETA_CELLS	VCAN	0.030303	Pos
HALLMARK_PEROXISOME	AADAT	0.030303	Pos
HALLMARK_PEROXISOME	ADH1A	0.030303	Pos
HALLMARK_PEROXISOME	ADH1B	0.0606061	Pos
HALLMARK_PEROXISOME	ADH6	0.0606061	Pos
HALLMARK_PEROXISOME	AGXT	0.030303	Pos
HALLMARK_PEROXISOME	AK4	0.030303	Pos
HALLMARK_PEROXISOME	ALDOB	0.030303	Pos
HALLMARK_PEROXISOME	ANG	0.0909091	Pos
HALLMARK_PEROXISOME	G6PC	0.030303	Pos
HALLMARK_PEROXISOME	GOT1	0.0909091	Pos
HALLMARK_PEROXISOME	MGST1	0.0606061	Pos
HALLMARK_PEROXISOME	OGDHL	0.030303	Pos
HALLMARK_PEROXISOME	PC	0.0606061	Pos
HALLMARK_PEROXISOME	PCK1	0.030303	Pos
HALLMARK_PEROXISOME	PCK2	0.121212	Pos
HALLMARK_PEROXISOME	PHYH	0.0606061	Pos
HALLMARK_PEROXISOME	PKLR	0.030303	Pos
HALLMARK_PEROXISOME	SLC2A2	0.030303	Pos
HALLMARK_PEROXISOME	SLC2A4	0.030303	Pos
HALLMARK_PEROXISOME	TAT	0.0606061	Pos
HALLMARK_PI3K_AKT_MTOR_SIGNALING	EGLN3	0.030303	Pos
HALLMARK_REACTIVE_OXYGEN_SPECIES_PATHWAY	AADAT	0.030303	Pos
HALLMARK_REACTIVE_OXYGEN_SPECIES_PATHWAY	ADH6	0.030303	Pos
HALLMARK_REACTIVE_OXYGEN_SPECIES_PATHWAY	AGXT	0.030303	Pos
HALLMARK_REACTIVE_OXYGEN_SPECIES_PATHWAY	AK4	0.030303	Pos
HALLMARK_REACTIVE_OXYGEN_SPECIES_PATHWAY	ALDOB	0.030303	Pos
HALLMARK_REACTIVE_OXYGEN_SPECIES_PATHWAY	ANG	0.0606061	Pos
HALLMARK_REACTIVE_OXYGEN_SPECIES_PATHWAY	G6PC	0.030303	Pos
HALLMARK_REACTIVE_OXYGEN_SPECIES_PATHWAY	GOT1	0.030303	Pos
HALLMARK_REACTIVE_OXYGEN_SPECIES_PATHWAY	NDUFA4L2	0.030303	Pos
HALLMARK_REACTIVE_OXYGEN_SPECIES_PATHWAY	PC	0.030303	Pos
HALLMARK_REACTIVE_OXYGEN_SPECIES_PATHWAY	PCK2	0.030303	Pos
HALLMARK_REACTIVE_OXYGEN_SPECIES_PATHWAY	PHYH	0.030303	Pos
HALLMARK_REACTIVE_OXYGEN_SPECIES_PATHWAY	SLC2A2	0.030303	Pos
HALLMARK_REACTIVE_OXYGEN_SPECIES_PATHWAY	SLC2A4	0.030303	Pos
HALLMARK_REACTIVE_OXYGEN_SPECIES_PATHWAY	TAT	0.030303	Pos
HALLMARK_SPERMATOGENESIS	AK4	0.030303	Pos
HALLMARK_SPERMATOGENESIS	ATP6V0A4	0.030303	Pos
HALLMARK_SPERMATOGENESIS	OGDHL	0.030303	Pos
HALLMARK_TGF_BETA_SIGNALING	CLDN9	0.030303	Pos
HALLMARK_TGF_BETA_SIGNALING	HS6ST2	0.030303	Pos
HALLMARK_TGF_BETA_SIGNALING	PFKFB3	0.0606061	Pos
HALLMARK_TGF_BETA_SIGNALING	TGFA	0.030303	Pos
HALLMARK_TGF_BETA_SIGNALING	VCAN	0.151515	Pos
HALLMARK_TNFA_SIGNALING_VIA_NFKB	EGLN3	0.030303	Pos
HALLMARK_TNFA_SIGNALING_VIA_NFKB	PFKFB3	0.151515	Pos
HALLMARK_TNFA_SIGNALING_VIA_NFKB	TGFBI	0.0606061	Pos
HALLMARK_TNFA_SIGNALING_VIA_NFKB	VCAN	0.0909091	Pos
HALLMARK_UNFOLDED_PROTEIN_RESPONSE	AK4	0.030303	Pos
HALLMARK_UNFOLDED_PROTEIN_RESPONSE	ATP12A	0.030303	Pos
HALLMARK_UNFOLDED_PROTEIN_RESPONSE	GOT1	0.0909091	Pos
HALLMARK_UV_RESPONSE_DN	DCN	0.151515	Pos
HALLMARK_UV_RESPONSE_DN	PFKFB3	0.030303	Pos
HALLMARK_UV_RESPONSE_DN	TGFA	0.030303	Pos
HALLMARK_UV_RESPONSE_DN	TGFBI	0.030303	Pos
HALLMARK_UV_RESPONSE_DN	VCAN	0.242424	Pos
HALLMARK_UV_RESPONSE_UP	AK4	0.030303	Pos
HALLMARK_UV_RESPONSE_UP	NDUFA4L2	0.030303	Pos
HALLMARK_WNT_BETA_CATENIN_SIGNALING	CLDN9	0.030303	Pos
HALLMARK_WNT_BETA_CATENIN_SIGNALING	MGST1	0.030303	Pos
HALLMARK_WNT_BETA_CATENIN_SIGNALING	TGFA	0.030303	Pos
HALLMARK_WNT_BETA_CATENIN_SIGNALING	VCAN	0.0909091	Pos
HALLMARK_XENOBIOTIC_METABOLISM	AADAT	0.0606061	Pos
HALLMARK_XENOBIOTIC_METABOLISM	ADH1A	0.030303	Pos
HALLMARK_XENOBIOTIC_METABOLISM	ADH1B	0.0909091	Pos
HALLMARK_XENOBIOTIC_METABOLISM	ADH6	0.0606061	Pos
HALLMARK_XENOBIOTIC_METABOLISM	AGXT	0.0606061	Pos
HALLMARK_XENOBIOTIC_METABOLISM	AK4	0.0606061	Pos
HALLMARK_XENOBIOTIC_METABOLISM	ALDOB	0.121212	Pos
HALLMARK_XENOBIOTIC_METABOLISM	ANG	0.121212	Pos
HALLMARK_XENOBIOTIC_METABOLISM	ATP12A	0.030303	Pos
HALLMARK_XENOBIOTIC_METABOLISM	DCN	0.0606061	Pos
HALLMARK_XENOBIOTIC_METABOLISM	G6PC	0.0606061	Pos
HALLMARK_XENOBIOTIC_METABOLISM	GOT1	0.030303	Pos
HALLMARK_XENOBIOTIC_METABOLISM	HS6ST2	0.0606061	Pos
HALLMARK_XENOBIOTIC_METABOLISM	MAOB	0.030303	Pos
HALLMARK_XENOBIOTIC_METABOLISM	MGST1	0.121212	Pos
HALLMARK_XENOBIOTIC_METABOLISM	MIOX	0.030303	Pos
HALLMARK_XENOBIOTIC_METABOLISM	NDST3	0.030303	Pos
HALLMARK_XENOBIOTIC_METABOLISM	NDUFA4L2	0.030303	Pos
HALLMARK_XENOBIOTIC_METABOLISM	OGDHL	0.030303	Pos
HALLMARK_XENOBIOTIC_METABOLISM	PC	0.151515	Pos
HALLMARK_XENOBIOTIC_METABOLISM	PCK1	0.0606061	Pos
HALLMARK_XENOBIOTIC_METABOLISM	PCK2	0.121212	Pos
HALLMARK_XENOBIOTIC_METABOLISM	PFKFB3	0.030303	Pos
HALLMARK_XENOBIOTIC_METABOLISM	PHYH	0.0909091	Pos
HALLMARK_XENOBIOTIC_METABOLISM	PKLR	0.0606061	Pos
HALLMARK_XENOBIOTIC_METABOLISM	SLC2A2	0.030303	Pos
HALLMARK_XENOBIOTIC_METABOLISM	SLC2A4	0.030303	Pos
HALLMARK_XENOBIOTIC_METABOLISM	SLC2A5	0.030303	Pos
HALLMARK_XENOBIOTIC_METABOLISM	TAT	0.0606061	Pos
HALLMARK_XENOBIOTIC_METABOLISM	TGFA	0.030303	Pos
HALLMARK_XENOBIOTIC_METABOLISM	TGFBI	0.030303	Pos
HALLMARK_XENOBIOTIC_METABOLISM	VCAN	0.030303	Pos
HALLMARK_ADIPOGENESIS	VCAN	0.030303	Neg
HALLMARK_ALLOGRAFT_REJECTION	ATP4A	0.030303	Neg
HALLMARK_ANGIOGENESIS	ATP4A	0.030303	Neg
HALLMARK_ANGIOGENESIS	EGLN3	0.030303	Neg
HALLMARK_ANGIOGENESIS	G6PC	0.030303	Neg
HALLMARK_ANGIOGENESIS	TAT	0.030303	Neg
HALLMARK_APICAL_JUNCTION	ADH1B	0.030303	Neg
HALLMARK_APICAL_JUNCTION	AK4	0.030303	Neg
HALLMARK_APICAL_JUNCTION	ATP4A	0.030303	Neg
HALLMARK_APICAL_JUNCTION	ATP6V0D2	0.030303	Neg
HALLMARK_APICAL_JUNCTION	CHST4	0.030303	Neg
HALLMARK_APICAL_JUNCTION	OGDHL	0.030303	Neg
HALLMARK_APICAL_JUNCTION	SLC2A4	0.030303	Neg
HALLMARK_APICAL_SURFACE	OGDHL	0.030303	Neg
HALLMARK_APOPTOSIS	NDST3	0.030303	Neg
HALLMARK_BILE_ACID_METABOLISM	AK4	0.030303	Neg
HALLMARK_BILE_ACID_METABOLISM	B3GNT3	0.030303	Neg
HALLMARK_BILE_ACID_METABOLISM	CHST6	0.030303	Neg
HALLMARK_BILE_ACID_METABOLISM	OGDHL	0.030303	Neg
HALLMARK_CHOLESTEROL_HOMEOSTASIS	ATP4A	0.030303	Neg
HALLMARK_CHOLESTEROL_HOMEOSTASIS	TAT	0.030303	Neg
HALLMARK_COAGULATION	CKMT1B	0.030303	Neg
HALLMARK_COAGULATION	OGDHL	0.0606061	Neg
HALLMARK_COMPLEMENT	AADAT	0.030303	Neg
HALLMARK_DNA_REPAIR	TGFA	0.030303	Neg
HALLMARK_E2F_TARGETS	ADH1B	0.0909091	Neg
HALLMARK_E2F_TARGETS	DCN	0.0606061	Neg
HALLMARK_E2F_TARGETS	MAOB	0.030303	Neg
HALLMARK_EPITHELIAL_MESENCHYMAL_TRANSITION	ATP4A	0.030303	Neg
HALLMARK_EPITHELIAL_MESENCHYMAL_TRANSITION	ATP6V0D2	0.030303	Neg
HALLMARK_EPITHELIAL_MESENCHYMAL_TRANSITION	CHST4	0.030303	Neg
HALLMARK_EPITHELIAL_MESENCHYMAL_TRANSITION	OGDHL	0.030303	Neg
HALLMARK_ESTROGEN_RESPONSE_EARLY	ATP4A	0.030303	Neg
HALLMARK_ESTROGEN_RESPONSE_EARLY	NDST3	0.030303	Neg
HALLMARK_ESTROGEN_RESPONSE_LATE	ATP4A	0.030303	Neg
HALLMARK_ESTROGEN_RESPONSE_LATE	NDST3	0.030303	Neg
HALLMARK_ESTROGEN_RESPONSE_LATE	TAT	0.030303	Neg
HALLMARK_FATTY_ACID_METABOLISM	VCAN	0.0606061	Neg
HALLMARK_G2M_CHECKPOINT	AADAT	0.030303	Neg
HALLMARK_G2M_CHECKPOINT	ADH1B	0.121212	Neg
HALLMARK_G2M_CHECKPOINT	ANG	0.030303	Neg
HALLMARK_G2M_CHECKPOINT	DCN	0.030303	Neg
HALLMARK_G2M_CHECKPOINT	PC	0.030303	Neg
HALLMARK_G2M_CHECKPOINT	PCK2	0.030303	Neg
HALLMARK_G2M_CHECKPOINT	PHYH	0.030303	Neg
HALLMARK_GLYCOLYSIS	ADH1B	0.030303	Neg
HALLMARK_GLYCOLYSIS	TAT	0.030303	Neg
HALLMARK_HEDGEHOG_SIGNALING	EGLN3	0.030303	Neg
HALLMARK_HYPOXIA	NDST3	0.030303	Neg
HALLMARK_HYPOXIA	TAT	0.030303	Neg
HALLMARK_IL2_STAT5_SIGNALING	ATP4A	0.030303	Neg
HALLMARK_IL2_STAT5_SIGNALING	NDST3	0.030303	Neg
HALLMARK_IL6_JAK_STAT3_SIGNALING	AADAT	0.030303	Neg
HALLMARK_IL6_JAK_STAT3_SIGNALING	CKMT1B	0.030303	Neg
HALLMARK_INFLAMMATORY_RESPONSE	AADAT	0.030303	Neg
HALLMARK_INFLAMMATORY_RESPONSE	NDST3	0.030303	Neg
HALLMARK_INTERFERON_GAMMA_RESPONSE	NDST3	0.030303	Neg
HALLMARK_MITOTIC_SPINDLE	AADAT	0.030303	Neg
HALLMARK_MITOTIC_SPINDLE	ADH1A	0.030303	Neg
HALLMARK_MITOTIC_SPINDLE	ADH1B	0.030303	Neg
HALLMARK_MITOTIC_SPINDLE	ADH6	0.030303	Neg
HALLMARK_MITOTIC_SPINDLE	ALDOB	0.030303	Neg
HALLMARK_MITOTIC_SPINDLE	ANG	0.0606061	Neg
HALLMARK_MITOTIC_SPINDLE	COX6A2	0.030303	Neg
HALLMARK_MITOTIC_SPINDLE	G6PC	0.030303	Neg
HALLMARK_MITOTIC_SPINDLE	GOT1	0.030303	Neg
HALLMARK_MITOTIC_SPINDLE	PCK2	0.030303	Neg
HALLMARK_MITOTIC_SPINDLE	PHYH	0.030303	Neg
HALLMARK_MITOTIC_SPINDLE	SLC2A4	0.030303	Neg
HALLMARK_MITOTIC_SPINDLE	TAT	0.030303	Neg
HALLMARK_MTORC1_SIGNALING	AK4	0.030303	Neg
HALLMARK_MYC_TARGETS_V1	ADH1B	0.030303	Neg
HALLMARK_MYC_TARGETS_V2	ADH1B	0.0606061	Neg
HALLMARK_MYC_TARGETS_V2	ADH6	0.030303	Neg
HALLMARK_MYC_TARGETS_V2	AK4	0.030303	Neg
HALLMARK_MYC_TARGETS_V2	DCN	0.030303	Neg
HALLMARK_NOTCH_SIGNALING	ALDOB	0.030303	Neg
HALLMARK_NOTCH_SIGNALING	ATP4A	0.030303	Neg
HALLMARK_NOTCH_SIGNALING	EGLN3	0.030303	Neg
HALLMARK_NOTCH_SIGNALING	G6PC	0.030303	Neg
HALLMARK_NOTCH_SIGNALING	TAT	0.030303	Neg
HALLMARK_OXIDATIVE_PHOSPHORYLATION	ANG	0.030303	Neg
HALLMARK_OXIDATIVE_PHOSPHORYLATION	B3GNT3	0.030303	Neg
HALLMARK_OXIDATIVE_PHOSPHORYLATION	DCN	0.030303	Neg
HALLMARK_OXIDATIVE_PHOSPHORYLATION	HS6ST2	0.030303	Neg
HALLMARK_OXIDATIVE_PHOSPHORYLATION	NDST3	0.030303	Neg
HALLMARK_OXIDATIVE_PHOSPHORYLATION	VCAN	0.0606061	Neg
HALLMARK_P53_PATHWAY	NDST3	0.030303	Neg
HALLMARK_PANCREAS_BETA_CELLS	AK4	0.030303	Neg
HALLMARK_PANCREAS_BETA_CELLS	ATP4A	0.030303	Neg
HALLMARK_PANCREAS_BETA_CELLS	OGDHL	0.030303	Neg
HALLMARK_PEROXISOME	CHST6	0.030303	Neg
HALLMARK_PEROXISOME	COX6A2	0.030303	Neg
HALLMARK_PEROXISOME	VCAN	0.0606061	Neg
HALLMARK_REACTIVE_OXYGEN_SPECIES_PATHWAY	TGFA	0.030303	Neg
HALLMARK_REACTIVE_OXYGEN_SPECIES_PATHWAY	VCAN	0.030303	Neg
HALLMARK_SPERMATOGENESIS	ADH6	0.030303	Neg
HALLMARK_SPERMATOGENESIS	TFF3	0.030303	Neg
HALLMARK_SPERMATOGENESIS	TGFBI	0.030303	Neg
HALLMARK_TGF_BETA_SIGNALING	ATP4A	0.030303	Neg
HALLMARK_TGF_BETA_SIGNALING	EGLN3	0.030303	Neg
HALLMARK_TGF_BETA_SIGNALING	TAT	0.030303	Neg
HALLMARK_TGF_BETA_SIGNALING	TFF3	0.030303	Neg
HALLMARK_TNFA_SIGNALING_VIA_NFKB	NDST3	0.030303	Neg
HALLMARK_UV_RESPONSE_DN	AK4	0.030303	Neg
HALLMARK_UV_RESPONSE_DN	OGDHL	0.030303	Neg
HALLMARK_UV_RESPONSE_DN	TFF3	0.030303	Neg
HALLMARK_UV_RESPONSE_UP	AK4	0.030303	Neg
HALLMARK_WNT_BETA_CATENIN_SIGNALING	ALDOB	0.030303	Neg
HALLMARK_WNT_BETA_CATENIN_SIGNALING	ANG	0.030303	Neg
HALLMARK_WNT_BETA_CATENIN_SIGNALING	EGLN3	0.030303	Neg
HALLMARK_WNT_BETA_CATENIN_SIGNALING	GOT1	0.030303	Neg
HALLMARK_WNT_BETA_CATENIN_SIGNALING	OGDHL	0.030303	Neg
HALLMARK_WNT_BETA_CATENIN_SIGNALING	TAT	0.030303	Neg
HALLMARK_WNT_BETA_CATENIN_SIGNALING	TFF3	0.030303	Neg
HALLMARK_XENOBIOTIC_METABOLISM	B3GNT3	0.030303	Neg
HALLMARK_XENOBIOTIC_METABOLISM	NDST3	0.030303	Neg
