# Supplementary material for: Comprehensive characterization of respiratory genes based on a computational framework in pan-cancer to develop stratified treatment strategies
Source: PLoS Comput Biol. 2025 Apr 9;21(4):e1012963. doi: 10.1371/journal.pcbi.1012963 (PMC11981224; doi:10.1371/journal.pcbi.1012963)
Supplement: S2 Table — (XLSX) [file pcbi.1012963.s009.xlsx]

## Sheet: S2 Table
S2 Table. Respiratory gene signatures identified as potential drug targets
Drug target	Correlation coefficient	P-value	Cancer
ADH1B	0.394443	0.000321892	ACC
TAT	0.404221	0.000220311	ACC
MAOB	0.408174	0.000188363	ACC
ADH1A	0.316566	1.83089e-11	BLCA
ADH1B	0.357312	2.1465e-14	BLCA
TAT	0.428602	1.21739e-20	BLCA
ATP4A	0.360713	1.16757e-14	BLCA
ADH1A	0.393824	1.98357e-46	BRCA
ADH1B	0.416458	3.04397e-52	BRCA
PFKFB3	0.305497	1.05191e-27	BRCA
DCN	0.476849	4.14574e-70	BRCA
TAT	0.330406	2.18098e-32	BRCA
AADAT	0.338562	5.09571e-34	BRCA
AGXT	0.435437	1.78782e-57	BRCA
ADH1B	0.368526	2.25122e-11	CESC
TAT	0.372952	1.24115e-11	CESC
AGXT	0.459158	1.61042e-17	CESC
ADH1A	0.773797	4.58096e-10	CHOL
ADH1B	0.729567	1.30744e-08	CHOL
DCN	0.468398	0.00117452	CHOL
PC	0.747873	3.55079e-09	CHOL
GOT1	0.581958	2.75105e-05	CHOL
TAT	0.829302	1.95758e-12	CHOL
AADAT	0.669831	4.85091e-07	CHOL
AGXT	0.800811	3.98741e-11	CHOL
MAOB	0.537856	0.000138743	CHOL
ADH1B	0.449858	7.09027e-27	COAD
DCN	0.359001	5.09253e-17	COAD
PC	0.43527	4.39647e-25	COAD
TAT	0.420566	2.31156e-23	COAD
AGXT	0.354775	1.24389e-16	COAD
MAOB	0.380013	4.9096e-19	COAD
DCN	0.37359	0.00890882	DLBC
PC	0.564254	2.95475e-05	DLBC
TAT	0.401259	0.00470494	DLBC
MAOB	0.510207	0.00021173	DLBC
ADH1A	0.332737	7.71776e-06	ESCA
ADH1B	0.461122	1.719e-10	ESCA
TAT	0.424136	6.06064e-09	ESCA
LIPF	0.357146	1.41058e-06	ESCA
ATP4A	0.389375	1.19165e-07	ESCA
AGXT	0.457085	2.59006e-10	ESCA
PFKFB3	0.300092	6.03772e-05	GBM
PC	0.309309	3.46036e-05	GBM
AGXT	0.380749	2.37067e-07	GBM
ADH1B	0.467755	4.93503e-31	HNSC
DCN	0.308171	1.77951e-13	HNSC
TAT	0.402771	1.03662e-22	HNSC
AADAT	0.410493	1.31412e-23	HNSC
MAOB	0.450385	1.24931e-28	HNSC
VCAN	0.381305	0.000227196	KICH
ADH1A	0.484858	1.4715e-06	KICH
ADH1B	0.678423	2.77968e-13	KICH
PFKFB3	0.626303	5.23277e-11	KICH
DCN	0.650955	4.98639e-12	KICH
PC	0.586311	1.57091e-09	KICH
TAT	0.493504	8.9256e-07	KICH
AGXT	0.688796	8.60301e-14	KICH
MAOB	0.64188	1.21437e-11	KICH
ADH1A	0.348865	8.20743e-19	KIRC
ADH1B	0.503363	2.63386e-40	KIRC
DCN	0.357471	9.80395e-20	KIRC
PC	0.533678	5.54578e-46	KIRC
GOT1	0.391295	1.20752e-23	KIRC
TAT	0.313934	2.38169e-15	KIRC
AGXT	0.664065	1.92308e-78	KIRC
MAOB	0.382267	1.48175e-22	KIRC
ADH1B	0.500442	9.5009e-22	KIRP
DCN	0.4164	6.81531e-15	KIRP
PC	0.572984	2.09999e-29	KIRP
AGXT	0.691439	5.82398e-47	KIRP
MAOB	0.408438	2.45339e-14	KIRP
DCN	0.516403	1.14495e-11	LAML
PC	0.421218	7.21526e-08	LAML
ATP4A	0.319953	6.20781e-05	LAML
MAOB	0.418363	9.01913e-08	LAML
ADH1B	0.333546	3.26855e-15	LGG
GOT1	0.316745	8.59548e-14	LGG
TAT	0.309992	3.02265e-13	LGG
ATP4A	0.325041	1.7549e-14	LGG
MAOB	0.484497	1.72556e-32	LGG
ADH1A	0.639158	4.57983e-50	LIHC
ADH1B	0.492645	2.62457e-27	LIHC
DCN	0.480805	6.50798e-26	LIHC
PC	0.443038	8.22872e-22	LIHC
GOT1	0.482341	4.32124e-26	LIHC
TAT	0.640572	2.39418e-50	LIHC
AADAT	0.461396	9.66387e-24	LIHC
AGXT	0.647837	8.09061e-52	LIHC
MAOB	0.451781	1.02481e-22	LIHC
TAT	0.335935	6.72659e-17	LUAD
DCN	0.492653	1.4471e-06	MESO
MAOB	0.513846	4.19278e-07	MESO
VCAN	0.325	8.99115e-11	OV
DCN	0.325368	8.54027e-11	OV
ADH1A	0.385479	7.71382e-08	PAAD
PFKFB3	0.402214	1.81992e-08	PAAD
DCN	0.395959	3.1517e-08	PAAD
PC	0.331054	5.00049e-06	PAAD
MAOB	0.516522	8.40615e-14	PAAD
VCAN	0.609455	2.68133e-20	PCPG
ADH1B	0.554764	2.10466e-16	PCPG
PFKFB3	0.488152	1.57657e-12	PCPG
DCN	0.618386	5.23588e-21	PCPG
MAOB	0.428995	1.00085e-09	PCPG
ADH1A	0.313597	4.86905e-14	PRAD
ADH1B	0.417735	1.11154e-24	PRAD
PFKFB3	0.513834	1.87442e-38	PRAD
DCN	0.469339	1.56668e-31	PRAD
MAOB	0.421301	4.06767e-25	PRAD
ADH1B	0.502435	1.03688e-12	READ
DCN	0.32873	7.9224e-06	READ
PC	0.436477	1.25419e-09	READ
GOT1	0.309831	2.71001e-05	READ
TAT	0.372746	3.23415e-07	READ
AGXT	0.4802	1.34665e-11	READ
MAOB	0.327651	8.51782e-06	READ
DCN	0.317368	1.66439e-12	SKCM
AGXT	0.372857	5.14851e-17	SKCM
MAOB	0.415453	4.03459e-21	SKCM
ADH1A	0.310034	1.61944e-10	STAD
PC	0.346136	6.7282e-13	STAD
TAT	0.368456	1.56136e-14	STAD
LIPF	0.33837	2.32757e-12	STAD
ATP4A	0.338873	2.14993e-12	STAD
AGXT	0.431736	6.55836e-20	STAD
VCAN	0.689609	2.41197e-23	TGCT
DCN	0.742793	1.26507e-28	TGCT
PC	0.432133	1.77081e-08	TGCT
AGXT	0.51018	1.02379e-11	TGCT
MAOB	0.563493	1.88583e-14	TGCT
UCP1	0.452536	3.0113e-09	TGCT
VCAN	0.474327	3.32046e-33	THCA
ADH1B	0.4329	2.40134e-27	THCA
PFKFB3	0.325204	1.85673e-15	THCA
DCN	0.571146	1.73752e-50	THCA
MAOB	0.375429	1.87882e-20	THCA
VCAN	0.362731	4.3366e-05	THYM
ADH1A	0.415647	2.12698e-06	THYM
ADH1B	0.391759	8.84778e-06	THYM
PFKFB3	0.457395	1.33333e-07	THYM
TAT	0.347586	9.37272e-05	THYM
MAOB	0.311697	0.00050104	THYM
TAT	0.315905	5.61956e-15	UCEC
ATP4A	0.345354	8.97385e-18	UCEC
AGXT	0.383131	8.01549e-22	UCEC
TAT	0.34416	0.00939768	UCS
MAOB	0.371611	0.00480376	UCS
VCAN	0.589429	8.80948e-09	UVM
DCN	0.351146	0.00140478	UVM
MAOB	0.644633	1.09893e-10	UVM
