# Supplementary material for: Comprehensive characterization of respiratory genes based on a computational framework in pan-cancer to develop stratified treatment strategies
Source: PLoS Comput Biol. 2025 Apr 9;21(4):e1012963. doi: 10.1371/journal.pcbi.1012963 (PMC11981224; doi:10.1371/journal.pcbi.1012963)
Supplement: S3 Table — (XLSX) [file pcbi.1012963.s010.xlsx]

## Sheet: S3 Table
S3 Table. Drugs targeting respiratory gene signatures involved in the glycolysis stage
Drug	Mechanism of action	Enrichment score	Cancer	Type
phorbol-12-myristate-13-acetate	PKC activator	98.84	ACC	Pos
entinostat	HDAC inhibitor	98.63	ACC	Pos
Merck60	HDAC inhibitor	98.38	ACC	Pos
topotecan	Topoisomerase inhibitor	97.82	ACC	Pos
camptothecin	Topoisomerase inhibitor	97.68	ACC	Pos
ZG-10	JNK inhibitor	97.6	ACC	Pos
ingenol	PKC activator	97.57	ACC	Pos
PP-30	RAF inhibitor	97.18	ACC	Pos
LFM-A12	EGFR inhibitor	97.14	ACC	Pos
BMS-345541	IKK inhibitor	96.97	ACC	Pos
importazole	Importin-beta transport receptor inhibitor	96.12	ACC	Pos
BX-795	IKK inhibitor	96.05	ACC	Pos
tacedinaline	HDAC inhibitor	95.48	ACC	Pos
HDAC3-selective	HDAC inhibitor	95.43	ACC	Pos
HG-5-113-01	Protein kinase inhibitor	95.35	ACC	Pos
ryuvidine	Histone lysine methyltransferase inhibitor	95.31	ACC	Pos
prostratin	PKC activator	95.2	ACC	Pos
MK-1775	WEE1 kinase inhibitor	-95	ACC	Neg
FG-7142	GABA benzodiazepine site receptor inverse agonist	-95.81	ACC	Neg
PD-0325901	MEK inhibitor	-96.11	ACC	Neg
tipifarnib	Farnesyltransferase inhibitor	-97.87	ACC	Neg
entinostat	HDAC inhibitor	98.5	BLCA	Pos
mocetinostat	HDAC inhibitor	98.45	BLCA	Pos
PI-103	MTOR inhibitor	98.45	BLCA	Pos
NCH-51	HDAC inhibitor	98.43	BLCA	Pos
purvalanol-a	CDK inhibitor	98.4	BLCA	Pos
AKT-inhibitor-1-2	AKT inhibitor	98.24	BLCA	Pos
JNK-9L	JNK inhibitor	98.17	BLCA	Pos
ezetimibe	Niemann-Pick C1-like 1 protein antagonist	98.12	BLCA	Pos
ZG-10	JNK inhibitor	98.1	BLCA	Pos
PF-562271	Focal adhesion kinase inhibitor	98.06	BLCA	Pos
A-443644	AKT inhibitor	98.03	BLCA	Pos
AS-601245	JNK inhibitor	98.03	BLCA	Pos
CGP-60474	CDK inhibitor	98.03	BLCA	Pos
staurosporine	PKC inhibitor	97.99	BLCA	Pos
BI-2536	PLK inhibitor	97.99	BLCA	Pos
triptolide	RNA polymerase inhibitor	97.99	BLCA	Pos
JNJ-7706621	CDK inhibitor	97.96	BLCA	Pos
dactinomycin	RNA polymerase inhibitor	97.96	BLCA	Pos
ER-27319	Mediator release inhibitor	97.94	BLCA	Pos
daunorubicin	RNA synthesis inhibitor	97.92	BLCA	Pos
RO-90-7501	Beta amyloid inhibitor	97.91	BLCA	Pos
AT-7519	CDK inhibitor	97.89	BLCA	Pos
bisindolylmaleimide-ix	CDK inhibitor	97.89	BLCA	Pos
tivozanib	VEGFR inhibitor	97.89	BLCA	Pos
SU-11652	Tyrosine kinase inhibitor	97.85	BLCA	Pos
5-iodotubercidin	Adenosine kinase inhibitor	97.82	BLCA	Pos
calyculin	Protein phosphatase inhibitor	97.8	BLCA	Pos
belinostat	HDAC inhibitor	97.78	BLCA	Pos
pirarubicin	Topoisomerase inhibitor	97.74	BLCA	Pos
chromomycin-a3	DNA binding agent	97.74	BLCA	Pos
camptothecin	Topoisomerase inhibitor	97.71	BLCA	Pos
BMS-536924	IGF-1 inhibitor	97.69	BLCA	Pos
PIK-75	DNA protein kinase inhibitor	97.67	BLCA	Pos
pidorubicine	Topoisomerase inhibitor	97.64	BLCA	Pos
alvocidib	CDK inhibitor	97.64	BLCA	Pos
KU-0060648	DNA dependent protein kinase inhibitor	97.5	BLCA	Pos
PP-30	RAF inhibitor	97.46	BLCA	Pos
GDC-0941	PI3K inhibitor	97.46	BLCA	Pos
Merck60	HDAC inhibitor	97.45	BLCA	Pos
everolimus	MTOR inhibitor	97.39	BLCA	Pos
doxorubicin	Topoisomerase inhibitor	97.38	BLCA	Pos
latrunculin-b	Actin polymerization inhibitor	97.37	BLCA	Pos
pyroxamide	HDAC inhibitor	97.36	BLCA	Pos
NVP-TAE684	ALK inhibitor	97.36	BLCA	Pos
ZSTK-474	PI3K inhibitor	97.29	BLCA	Pos
scriptaid	HDAC inhibitor	97.22	BLCA	Pos
GSK-1070916	Aurora kinase inhibitor	97.22	BLCA	Pos
saracatinib	SRC inhibitor	97.04	BLCA	Pos
LY-294002	MTOR inhibitor	96.96	BLCA	Pos
selumetinib	MEK inhibitor	96.86	BLCA	Pos
antimycin-a	ATP synthase inhibitor	96.74	BLCA	Pos
BMS-345541	IKK inhibitor	96.62	BLCA	Pos
oligomycin-c	ATPase inhibitor	96.62	BLCA	Pos
naftopidil	Adrenergic receptor antagonist	96.48	BLCA	Pos
KU-0063794	MTOR inhibitor	96.37	BLCA	Pos
AZ-628	RAF inhibitor	96.23	BLCA	Pos
temsirolimus	MTOR inhibitor	96.23	BLCA	Pos
mitoxantrone	Topoisomerase inhibitor	96.11	BLCA	Pos
THM-I-94	HDAC inhibitor	96.1	BLCA	Pos
crizotinib	ALK inhibitor	95.95	BLCA	Pos
topotecan	Topoisomerase inhibitor	95.88	BLCA	Pos
HG-5-113-01	Protein kinase inhibitor	95.75	BLCA	Pos
cytarabine	Ribonucleotide reductase inhibitor	95.74	BLCA	Pos
loratadine	Histamine receptor antagonist	95.61	BLCA	Pos
mycophenolate-mofetil	Dehydrogenase inhibitor	95.41	BLCA	Pos
idarubicin	Topoisomerase inhibitor	95.28	BLCA	Pos
PHA-793887	CDK inhibitor	95.27	BLCA	Pos
dactolisib	MTOR inhibitor	95.21	BLCA	Pos
CP466722	ATM kinase inhibitor	95.19	BLCA	Pos
givinostat	HDAC inhibitor	95.07	BLCA	Pos
MK-2206	AKT inhibitor	95.03	BLCA	Pos
hinokitiol	Tyrosinase inhibitor	95	BLCA	Pos
mupirocin	Isoleucyl-tRNA synthetase inhibitor	-95.05	BLCA	Neg
3,3'-diindolylmethane	CHK inhibitor	-95.11	BLCA	Neg
ALW-II-49-7	Ephrin inhibitor	-95.28	BLCA	Neg
androstenol	GABA receptor modulator	-95.38	BLCA	Neg
RHO-kinase-inhibitor-III[rockout]	Rho associated kinase inhibitor	-95.58	BLCA	Neg
androstanol	CAR antagonist	-95.61	BLCA	Neg
avrainvillamide-analog-3	nucleophosmin inhibitor	-95.63	BLCA	Neg
cinalukast	Leukotriene receptor antagonist	-95.74	BLCA	Neg
etamivan	Respiratory stimulant	-95.76	BLCA	Neg
TG100-115	NA	-95.77	BLCA	Neg
GW-9662	PPAR receptor antagonist	-95.77	BLCA	Neg
ON-01910	PLK inhibitor	-96.03	BLCA	Neg
NF-449	Purinergic receptor antagonist	-96.09	BLCA	Neg
cyclopenthiazide	Thiazide diuretic	-96.23	BLCA	Neg
albendazole	Anthelmintic	-96.35	BLCA	Neg
ofloxacin	Bacterial DNA gyrase inhibitor	-96.42	BLCA	Neg
flucytosine	Antifungal	-96.57	BLCA	Neg
voriconazole	Cytochrome P450 inhibitor	-96.6	BLCA	Neg
GW-843682X	PLK inhibitor	-96.68	BLCA	Neg
propantheline	Acetylcholine receptor antagonist	-96.79	BLCA	Neg
4-(2-Amino-ethyl)-benzenesulfonamide	carbonic anhydrase inhibitor	-96.95	BLCA	Neg
PT-630	Dipeptidyl peptidase inhibitor	-96.95	BLCA	Neg
griseofulvin	Tubulin inhibitor	-97.15	BLCA	Neg
BRL-50481	Phosphodiesterase inhibitor	-97.17	BLCA	Neg
acitretin	Retinoid receptor agonist	-97.22	BLCA	Neg
BRD-A80383043	Glutamate receptor agonist	-97.54	BLCA	Neg
L-BSO	Glutathione transferase inhibitor	-97.67	BLCA	Neg
linezolid	Bacterial 50S ribosomal subunit inhibitor	-97.78	BLCA	Neg
methantheline	Acetylcholine receptor antagonist	-97.89	BLCA	Neg
SRC-kinase-inhibitor-II	SRC inhibitor	-98.01	BLCA	Neg
eicosatetraynoic-acid	Cyclooxygenase inhibitor	-98.04	BLCA	Neg
deferiprone	Chelating agent	-98.2	BLCA	Neg
ABT-751	Tubulin inhibitor	-98.27	BLCA	Neg
ascorbyl-palmitate	antioxidant	-98.31	BLCA	Neg
desoxycortone	Mineralocorticoid receptor agonist	-98.37	BLCA	Neg
eugenitol	Bacterial quorum sensing inhibitor	-98.38	BLCA	Neg
valproic-acid	HDAC inhibitor	-98.51	BLCA	Neg
3-amino-benzamide	PARP inhibitor	-98.56	BLCA	Neg
isoxicam	Cyclooxygenase inhibitor	-98.69	BLCA	Neg
tubacin	HDAC inhibitor	-98.69	BLCA	Neg
tetracycline	Bacterial 30S ribosomal subunit inhibitor	-98.7	BLCA	Neg
pantoprazole	ATPase inhibitor	-98.73	BLCA	Neg
huperzine-a	Acetylcholinesterase inhibitor	-98.91	BLCA	Neg
L-701324	Glutamate receptor antagonist	-98.91	BLCA	Neg
VU-0400195-3	Glutamate receptor modulator	-98.92	BLCA	Neg
PKCbeta-inhibitor	PKC inhibitor	-98.94	BLCA	Neg
SB-216763	Glycogen synthase kinase inhibitor	-98.94	BLCA	Neg
evodiamine	ATPase inhibitor	-98.94	BLCA	Neg
carbetocin	Oxytocin receptor agonist	-98.98	BLCA	Neg
sitagliptin	Dipeptidyl peptidase inhibitor	-99.01	BLCA	Neg
n-(3-acetamidophenyl)-3-chlorobenzamide	Glutamate receptor antagonist	-99.17	BLCA	Neg
flupirtine	Glutamate receptor antagonist	-99.4	BLCA	Neg
orantinib	FGFR inhibitor	-99.47	BLCA	Neg
triacsin-c	Adrenergic receptor antagonist	-99.47	BLCA	Neg
tyrphostin-AG-1295	PDGFR receptor inhibitor	-99.54	BLCA	Neg
BAS-09104376	HIV integrase inhibitor	-99.54	BLCA	Neg
olanzapine	Dopamine receptor antagonist	-99.61	BLCA	Neg
farnesol	FXR agonist	-99.68	BLCA	Neg
fluoropyruvate	Pyruvate dehydrogenase kinase inhibitor	-99.68	BLCA	Neg
SJ-172550	MDM inhibitor	-99.68	BLCA	Neg
temozolomide	DNA alkylating agent	-99.75	BLCA	Neg
entinostat	HDAC inhibitor	98.94	BRCA	Pos
PI-103	MTOR inhibitor	98.45	BRCA	Pos
dactolisib	MTOR inhibitor	98.31	BRCA	Pos
calyculin	Protein phosphatase inhibitor	98.12	BRCA	Pos
HDAC3-selective	HDAC inhibitor	97.86	BRCA	Pos
KU-0063794	MTOR inhibitor	97.5	BRCA	Pos
OSI-027	MTOR inhibitor	97.46	BRCA	Pos
SU-11652	Tyrosine kinase inhibitor	97.39	BRCA	Pos
ZSTK-474	PI3K inhibitor	97.25	BRCA	Pos
PP-30	RAF inhibitor	97.08	BRCA	Pos
WYE-354	MTOR inhibitor	96.9	BRCA	Pos
mocetinostat	HDAC inhibitor	96.73	BRCA	Pos
AZD-8055	MTOR inhibitor	96.66	BRCA	Pos
BMS-754807	IGF-1 inhibitor	96.48	BRCA	Pos
CAY-10470	NFkB pathway inhibitor	96.28	BRCA	Pos
VAMA-37	DNA dependent protein kinase inhibitor	96.17	BRCA	Pos
mifepristone	Glucocorticoid receptor antagonist	95.96	BRCA	Pos
narciclasine	Coflilin signaling pathway activator	95.91	BRCA	Pos
helveticoside	ATPase inhibitor	95.82	BRCA	Pos
QL-X-138	MTOR inhibitor	95.8	BRCA	Pos
docetaxel	Tubulin inhibitor	95.54	BRCA	Pos
dexbrompheniramine	Histamine receptor antagonist	95.53	BRCA	Pos
GDC-0941	PI3K inhibitor	95.42	BRCA	Pos
BX-912	Pyruvate dehydrogenase kinase inhibitor	95.34	BRCA	Pos
iloprost	Platelet aggregation inhibitor	95.34	BRCA	Pos
gelsemine	Acetylcholine receptor antagonist	95.29	BRCA	Pos
MK-2206	AKT inhibitor	95.24	BRCA	Pos
digitoxigenin	ATPase inhibitor	95.21	BRCA	Pos
WYE-125132	MTOR inhibitor	95.04	BRCA	Pos
NSC-3852	HDAC inhibitor	95.03	BRCA	Pos
UNC-0321	Histone lysine methyltransferase inhibitor	-95.06	BRCA	Neg
3,3'-diindolylmethane	CHK inhibitor	-95.07	BRCA	Neg
TG100-115	NA	-95.41	BRCA	Neg
BRD-A80383043	Glutamate receptor agonist	-95.44	BRCA	Neg
beta-CCP	Indoleamine 2,3-dioxygenase inhibitor	-95.45	BRCA	Neg
rucaparib	PARP inhibitor	-95.84	BRCA	Neg
neurodazine	Neurogenesis of non-pluripotent C2C12 myoblast inducer	-96.28	BRCA	Neg
AC-55649	Retinoid receptor agonist	-96.46	BRCA	Neg
RHO-kinase-inhibitor-III[rockout]	Rho associated kinase inhibitor	-96.69	BRCA	Neg
orantinib	FGFR inhibitor	-96.9	BRCA	Neg
tubacin	HDAC inhibitor	-97.05	BRCA	Neg
tyrphostin-AG-1295	PDGFR receptor inhibitor	-97.17	BRCA	Neg
etamivan	Respiratory stimulant	-97.18	BRCA	Neg
tetracycline	Bacterial 30S ribosomal subunit inhibitor	-97.33	BRCA	Neg
NSC-94258	Antineoplastic	-97.51	BRCA	Neg
LM-1685	Cyclooxygenase inhibitor	-97.61	BRCA	Neg
huperzine-a	Acetylcholinesterase inhibitor	-97.99	BRCA	Neg
BAS-09104376	HIV integrase inhibitor	-98.53	BRCA	Neg
1,2-dichlorobenzene	Hepatotoxicant	-98.54	BRCA	Neg
temozolomide	DNA alkylating agent	-98.6	BRCA	Neg
nikkomycin	Chitin inhibitor	-98.86	BRCA	Neg
triacsin-c	Adrenergic receptor antagonist	-98.98	BRCA	Neg
sitagliptin	Dipeptidyl peptidase inhibitor	-99.08	BRCA	Neg
SB-216763	Glycogen synthase kinase inhibitor	-99.15	BRCA	Neg
SJ-172550	MDM inhibitor	-99.24	BRCA	Neg
entinostat	HDAC inhibitor	99.22	CESC	Pos
purvalanol-a	CDK inhibitor	98.91	CESC	Pos
BW-B70C	Lipoxygenase inhibitor	98.84	CESC	Pos
AKT-inhibitor-1-2	AKT inhibitor	98.77	CESC	Pos
PI-103	MTOR inhibitor	98.56	CESC	Pos
mocetinostat	HDAC inhibitor	98.38	CESC	Pos
MK-2206	AKT inhibitor	98.3	CESC	Pos
Merck60	HDAC inhibitor	98.2	CESC	Pos
PP-30	RAF inhibitor	98.2	CESC	Pos
tivozanib	VEGFR inhibitor	98.2	CESC	Pos
ZSTK-474	PI3K inhibitor	98.1	CESC	Pos
crizotinib	ALK inhibitor	98.04	CESC	Pos
JNJ-7706621	CDK inhibitor	97.96	CESC	Pos
chromomycin-a3	DNA binding agent	97.89	CESC	Pos
WYE-125132	MTOR inhibitor	97.67	CESC	Pos
ER-27319	Mediator release inhibitor	97.64	CESC	Pos
tetrindole	Monoamine oxidase inhibitor	97.64	CESC	Pos
GDC-0941	PI3K inhibitor	97.59	CESC	Pos
calyculin	Protein phosphatase inhibitor	97.54	CESC	Pos
LY-294002	MTOR inhibitor	97.53	CESC	Pos
CGP-60474	CDK inhibitor	97.51	CESC	Pos
balsalazide	Cyclooxygenase inhibitor	97.36	CESC	Pos
dactolisib	MTOR inhibitor	97.36	CESC	Pos
BMS-536924	IGF-1 inhibitor	97.29	CESC	Pos
OSI-027	MTOR inhibitor	97.29	CESC	Pos
KU-0063794	MTOR inhibitor	97.25	CESC	Pos
triptolide	RNA polymerase inhibitor	97.2	CESC	Pos
PP-2	SRC inhibitor	96.93	CESC	Pos
AZD-8055	MTOR inhibitor	96.91	CESC	Pos
A-443644	AKT inhibitor	96.9	CESC	Pos
dactinomycin	RNA polymerase inhibitor	96.83	CESC	Pos
AT-7519	CDK inhibitor	96.47	CESC	Pos
staurosporine	PKC inhibitor	96.3	CESC	Pos
ZG-10	JNK inhibitor	96.3	CESC	Pos
telenzepine	Acetylcholine receptor antagonist	96.23	CESC	Pos
simvastatin	HMGCR inhibitor	96.23	CESC	Pos
alvocidib	CDK inhibitor	96.22	CESC	Pos
SNS-314	Aurora kinase inhibitor	96.17	CESC	Pos
BMS-754807	IGF-1 inhibitor	96.16	CESC	Pos
pyroxamide	HDAC inhibitor	96.12	CESC	Pos
NCH-51	HDAC inhibitor	96.12	CESC	Pos
PF-562271	Focal adhesion kinase inhibitor	96.11	CESC	Pos
PI-828	PI3K inhibitor	96.11	CESC	Pos
acetylcholine	Acetylcholine receptor agonist	95.82	CESC	Pos
PIK-90	PI3K inhibitor	95.79	CESC	Pos
daunorubicin	RNA synthesis inhibitor	95.79	CESC	Pos
hinokitiol	Tyrosinase inhibitor	95.74	CESC	Pos
saracatinib	SRC inhibitor	95.49	CESC	Pos
AZ-628	RAF inhibitor	95.44	CESC	Pos
pidorubicine	Topoisomerase inhibitor	95.41	CESC	Pos
GSK-1059615	PI3K inhibitor	95.31	CESC	Pos
temsirolimus	MTOR inhibitor	95.28	CESC	Pos
noretynodrel	Progestogen hormone	95.24	CESC	Pos
perhexiline	Carnitine palmitoyltransferase inhibitor	95.21	CESC	Pos
JNK-9L	JNK inhibitor	95.12	CESC	Pos
SU-11652	Tyrosine kinase inhibitor	95.11	CESC	Pos
cerivastatin	HMGCR inhibitor	95.02	CESC	Pos
methandriol	Androgenic steroid	95	CESC	Pos
VU-0400071-3	Glutamate receptor modulator	-95	CESC	Neg
desoxycortone	Mineralocorticoid receptor agonist	-95.06	CESC	Neg
rucaparib	PARP inhibitor	-95.07	CESC	Neg
fillalbin	Increases arterial blood pressure	-95.25	CESC	Neg
pioglitazone	Insulin sensitizer	-95.66	CESC	Neg
acitretin	Retinoid receptor agonist	-95.74	CESC	Neg
AC-55649	Retinoid receptor agonist	-95.9	CESC	Neg
n-(3-acetamidophenyl)-3-chlorobenzamide	Glutamate receptor antagonist	-96.13	CESC	Neg
kenpaullone	CDK inhibitor	-96.23	CESC	Neg
eriochrome-black-t	Azo dye	-96.23	CESC	Neg
triacsin-c	Adrenergic receptor antagonist	-96.4	CESC	Neg
evodiamine	ATPase inhibitor	-96.53	CESC	Neg
eicosatetraynoic-acid	Cyclooxygenase inhibitor	-96.74	CESC	Neg
linezolid	Bacterial 50S ribosomal subunit inhibitor	-96.76	CESC	Neg
nornicotine	Acetylcholine receptor agonist	-96.82	CESC	Neg
16,16-dimethylprostaglandin-e2	Prostanoid receptor agonist	-96.83	CESC	Neg
actarit	Interleukin receptor agonist	-97.08	CESC	Neg
olanzapine	Dopamine receptor antagonist	-97.26	CESC	Neg
hydroxycholesterol	LXR agonist	-97.28	CESC	Neg
harpagoside	Acetylcholinesterase inhibitor	-97.3	CESC	Neg
L-701324	Glutamate receptor antagonist	-97.5	CESC	Neg
temozolomide	DNA alkylating agent	-97.57	CESC	Neg
cinalukast	Leukotriene receptor antagonist	-97.64	CESC	Neg
levetiracetam	Calcium channel blocker	-98.36	CESC	Neg
coumarin	Vitamin K antagonist	-98.36	CESC	Neg
acetyl-farnesyl-cysteine	Inhibitor of methylation of endogenous isoprenylated proteins	-98.41	CESC	Neg
deferiprone	Chelating agent	-98.41	CESC	Neg
tyrphostin-AG-112	Protein tyrosine kinase inhibitor	-98.53	CESC	Neg
SJ-172550	MDM inhibitor	-98.63	CESC	Neg
orantinib	FGFR inhibitor	-98.77	CESC	Neg
enalaprilat	ACE inhibitor	-98.85	CESC	Neg
valproic-acid	HDAC inhibitor	-98.94	CESC	Neg
isoxicam	Cyclooxygenase inhibitor	-99.01	CESC	Neg
BAS-09104376	HIV integrase inhibitor	-99.05	CESC	Neg
propantheline	Acetylcholine receptor antagonist	-99.12	CESC	Neg
PKCbeta-inhibitor	PKC inhibitor	-99.3	CESC	Neg
eugenitol	Bacterial quorum sensing inhibitor	-99.47	CESC	Neg
RITA	MDM inhibitor	-99.53	CESC	Neg
ascorbyl-palmitate	antioxidant	-99.54	CESC	Neg
fluoropyruvate	Pyruvate dehydrogenase kinase inhibitor	-99.54	CESC	Neg
SB-216763	Glycogen synthase kinase inhibitor	-99.54	CESC	Neg
losartan	Angiotensin receptor antagonist	-99.61	CESC	Neg
tyrphostin-AG-1295	PDGFR receptor inhibitor	-99.65	CESC	Neg
linifanib	PDGFR receptor inhibitor	98.59	CHOL	Pos
ochratoxin-a	Phenylalanyl tRNA synthetase inhibitor	98.34	CHOL	Pos
cyclopamine	Smoothened receptor antagonist	98.1	CHOL	Pos
BMS-345541	IKK inhibitor	97.15	CHOL	Pos
amisulpride	Dopamine receptor antagonist	96.68	CHOL	Pos
PHA-793887	CDK inhibitor	96.11	CHOL	Pos
dorsomorphin	AMPK inhibitor	95.53	CHOL	Pos
forskolin	Adenylyl cyclase activator	95.01	CHOL	Pos
tyrphostin-AG-126	ERK1 and ERK2 phosphorylation inhibitor	-95.44	CHOL	Neg
triciribine	AKT inhibitor	-95.49	CHOL	Neg
leu-enkephalin	Opioid receptor agonist	-95.82	CHOL	Neg
homoharringtonine	Protein synthesis inhibitor	-95.88	CHOL	Neg
OM-137	Aurora kinase inhibitor	-97.35	CHOL	Neg
verrucarin-a	Protein synthesis inhibitor	-97.46	CHOL	Neg
cephaeline	Protein synthesis inhibitor	-97.5	CHOL	Neg
emetine	Protein synthesis inhibitor	-98.34	CHOL	Neg
torin-2	MTOR inhibitor	-98.66	CHOL	Neg
MK-1775	WEE1 kinase inhibitor	-99.51	CHOL	Neg
purvalanol-a	CDK inhibitor	99.75	COAD	Pos
simvastatin	HMGCR inhibitor	99.6	COAD	Pos
aminopurvalanol-a	Tyrosine kinase inhibitor	99.52	COAD	Pos
NVP-TAE684	ALK inhibitor	99.47	COAD	Pos
bisbenzimide	DNA binding agent	99.4	COAD	Pos
palbociclib	CDK inhibitor	99.3	COAD	Pos
selumetinib	MEK inhibitor	99.26	COAD	Pos
BX-795	IKK inhibitor	99.19	COAD	Pos
BMS-754807	IGF-1 inhibitor	99.12	COAD	Pos
WYE-125132	MTOR inhibitor	99.08	COAD	Pos
BMS-536924	IGF-1 inhibitor	99.01	COAD	Pos
pitavastatin	HMGCR inhibitor	98.94	COAD	Pos
NCH-51	HDAC inhibitor	98.91	COAD	Pos
ISOX	HDAC inhibitor	98.87	COAD	Pos
WT-171	HDAC inhibitor	98.84	COAD	Pos
U-0126	MEK inhibitor	98.8	COAD	Pos
KU-0060648	DNA dependent protein kinase inhibitor	98.8	COAD	Pos
AZD-8055	MTOR inhibitor	98.73	COAD	Pos
crizotinib	ALK inhibitor	98.66	COAD	Pos
mocetinostat	HDAC inhibitor	98.59	COAD	Pos
PI-103	MTOR inhibitor	98.56	COAD	Pos
wortmannin	PI3K inhibitor	98.56	COAD	Pos
dactolisib	MTOR inhibitor	98.56	COAD	Pos
PI-828	PI3K inhibitor	98.54	COAD	Pos
TG-101348	FLT3 inhibitor	98.52	COAD	Pos
camptothecin	Topoisomerase inhibitor	98.45	COAD	Pos
SN-38	Topoisomerase inhibitor	98.41	COAD	Pos
scriptaid	HDAC inhibitor	98.41	COAD	Pos
AS-601245	JNK inhibitor	98.38	COAD	Pos
PP-30	RAF inhibitor	98.38	COAD	Pos
cyclopamine	Smoothened receptor antagonist	98.38	COAD	Pos
THM-I-94	HDAC inhibitor	98.36	COAD	Pos
topotecan	Topoisomerase inhibitor	98.34	COAD	Pos
teniposide	Topoisomerase inhibitor	98.34	COAD	Pos
SU-11652	Tyrosine kinase inhibitor	98.31	COAD	Pos
dactinomycin	RNA polymerase inhibitor	98.31	COAD	Pos
ZG-10	JNK inhibitor	98.27	COAD	Pos
vorinostat	HDAC inhibitor	98.27	COAD	Pos
HG-5-113-01	Protein kinase inhibitor	98.24	COAD	Pos
pidorubicine	Topoisomerase inhibitor	98.2	COAD	Pos
PF-562271	Focal adhesion kinase inhibitor	98.17	COAD	Pos
AT-7519	CDK inhibitor	98.17	COAD	Pos
ER-27319	Mediator release inhibitor	98.17	COAD	Pos
doxorubicin	Topoisomerase inhibitor	98.17	COAD	Pos
bisindolylmaleimide-ix	CDK inhibitor	98.17	COAD	Pos
CGP-60474	CDK inhibitor	98.1	COAD	Pos
WYE-354	MTOR inhibitor	98.1	COAD	Pos
triptolide	RNA polymerase inhibitor	98.1	COAD	Pos
PIK-75	DNA protein kinase inhibitor	98.06	COAD	Pos
PHA-793887	CDK inhibitor	98.06	COAD	Pos
chromomycin-a3	DNA binding agent	98.06	COAD	Pos
VAMA-37	DNA dependent protein kinase inhibitor	98.04	COAD	Pos
alvocidib	CDK inhibitor	98.03	COAD	Pos
tivozanib	VEGFR inhibitor	98.03	COAD	Pos
givinostat	HDAC inhibitor	97.99	COAD	Pos
daunorubicin	RNA synthesis inhibitor	97.98	COAD	Pos
A-443644	AKT inhibitor	97.94	COAD	Pos
JNJ-7706621	CDK inhibitor	97.92	COAD	Pos
reversine	Aurora kinase inhibitor	97.89	COAD	Pos
lestaurtinib	FLT3 inhibitor	97.89	COAD	Pos
PIK-90	PI3K inhibitor	97.89	COAD	Pos
cytochalasin-b	Microtubule inhibitor	97.89	COAD	Pos
JNK-9L	JNK inhibitor	97.85	COAD	Pos
APHA-compound-8	HDAC inhibitor	97.82	COAD	Pos
GDC-0941	PI3K inhibitor	97.82	COAD	Pos
AS-605240	PI3K inhibitor	97.74	COAD	Pos
pirarubicin	Topoisomerase inhibitor	97.71	COAD	Pos
dacinostat	HDAC inhibitor	97.67	COAD	Pos
ZSTK-474	PI3K inhibitor	97.66	COAD	Pos
entinostat	HDAC inhibitor	97.65	COAD	Pos
mitoxantrone	Topoisomerase inhibitor	97.56	COAD	Pos
idarubicin	Topoisomerase inhibitor	97.5	COAD	Pos
apicidin	HDAC inhibitor	97.49	COAD	Pos
temsirolimus	MTOR inhibitor	97.46	COAD	Pos
7b-cis	Exportin antagonist	97.43	COAD	Pos
nialamide	Monoamine oxidase inhibitor	97.43	COAD	Pos
5-iodotubercidin	Adenosine kinase inhibitor	97.34	COAD	Pos
fluvastatin	HMGCR inhibitor	97.25	COAD	Pos
KU-0063794	MTOR inhibitor	97.25	COAD	Pos
JAK3-inhibitor-VI	JAK inhibitor	97.2	COAD	Pos
erythrosine	Coloring agent	97.15	COAD	Pos
DL-PDMP	Glucosyltransferase inhibitor	97.15	COAD	Pos
latrunculin-b	Actin polymerization inhibitor	97.01	COAD	Pos
pterostilbene	Cyclooxygenase inhibitor	97	COAD	Pos
mycophenolic-acid	Dehydrogenase inhibitor	97	COAD	Pos
AZD-7762	CHK inhibitor	97	COAD	Pos
droxinostat	HDAC inhibitor	97	COAD	Pos
CAY-10470	NFkB pathway inhibitor	97	COAD	Pos
staurosporine	PKC inhibitor	96.9	COAD	Pos
JAK3-Inhibitor-II	JAK inhibitor	96.84	COAD	Pos
BI-2536	PLK inhibitor	96.79	COAD	Pos
AKT-inhibitor-1-2	AKT inhibitor	96.78	COAD	Pos
PHA-665752	c-Met inhibitor	96.73	COAD	Pos
mevastatin	HMGCR inhibitor	96.73	COAD	Pos
LY-294002	MTOR inhibitor	96.69	COAD	Pos
BMS-345541	IKK inhibitor	96.65	COAD	Pos
trichostatin-a	HDAC inhibitor	96.59	COAD	Pos
amsacrine	Topoisomerase inhibitor	96.56	COAD	Pos
pyroxamide	HDAC inhibitor	96.55	COAD	Pos
MK-2206	AKT inhibitor	96.38	COAD	Pos
panobinostat	HDAC inhibitor	96.13	COAD	Pos
HC-toxin	HDAC inhibitor	96.09	COAD	Pos
cerivastatin	HMGCR inhibitor	96.06	COAD	Pos
SA-792987	PKC inhibitor	95.8	COAD	Pos
belinostat	HDAC inhibitor	95.77	COAD	Pos
dorsomorphin	AMPK inhibitor	95.74	COAD	Pos
danusertib	Aurora kinase inhibitor	95.72	COAD	Pos
fostamatinib	SYK inhibitor	95.67	COAD	Pos
oligomycin-c	ATPase inhibitor	95.53	COAD	Pos
cediranib	KIT inhibitor	95.14	COAD	Pos
AZ-628	RAF inhibitor	95.07	COAD	Pos
WZ-3146	EGFR inhibitor	95.05	COAD	Pos
clofazimine	GK0582 inhibitor	-95.21	COAD	Neg
LY-364947	TGF beta receptor inhibitor	-95.21	COAD	Neg
etamivan	Respiratory stimulant	-95.21	COAD	Neg
isoxicam	Cyclooxygenase inhibitor	-95.28	COAD	Neg
guggulsterone	Cholesterol inhibitor	-95.39	COAD	Neg
safinamide	Dopamine uptake inhibitor	-95.47	COAD	Neg
RITA	MDM inhibitor	-95.55	COAD	Neg
ofloxacin	Bacterial DNA gyrase inhibitor	-95.57	COAD	Neg
VUF-5681	Histamine receptor antagonist	-95.6	COAD	Neg
propantheline	Acetylcholine receptor antagonist	-95.62	COAD	Neg
HLI-373	MDM inhibitor	-95.77	COAD	Neg
rucaparib	PARP inhibitor	-95.91	COAD	Neg
4-(2-Amino-ethyl)-benzenesulfonamide	carbonic anhydrase inhibitor	-95.97	COAD	Neg
doxylamine	Histamine receptor antagonist	-96.07	COAD	Neg
genistein	Tyrosine kinase inhibitor	-96.09	COAD	Neg
QX-314	Sodium channel blocker	-96.29	COAD	Neg
TG100-115	NA	-96.34	COAD	Neg
albendazole	Anthelmintic	-96.53	COAD	Neg
eicosatetraynoic-acid	Cyclooxygenase inhibitor	-96.58	COAD	Neg
tyrphostin-AG-112	Protein tyrosine kinase inhibitor	-96.65	COAD	Neg
GW-9662	PPAR receptor antagonist	-96.72	COAD	Neg
1-benzylimidazole	Thromboxane synthase inhibitor	-96.83	COAD	Neg
carbetocin	Oxytocin receptor agonist	-97.12	COAD	Neg
rivaroxaban	Coagulation inhibitor	-97.15	COAD	Neg
losartan	Angiotensin receptor antagonist	-97.17	COAD	Neg
actarit	Interleukin receptor agonist	-97.18	COAD	Neg
deferiprone	Chelating agent	-97.2	COAD	Neg
prostaglandin	Prostanoid receptor antagonist	-97.25	COAD	Neg
HDAC1-selective	HDAC inhibitor	-97.3	COAD	Neg
tyrphostin-B44	EGFR inhibitor	-97.39	COAD	Neg
rilmenidine	Adrenergic receptor agonist	-97.43	COAD	Neg
RHO-kinase-inhibitor-III[rockout]	Rho associated kinase inhibitor	-97.43	COAD	Neg
HO-013	PPAR receptor agonist	-97.5	COAD	Neg
L-692585	Growth hormone releasing peptide ligand agonist	-97.5	COAD	Neg
temozolomide	DNA alkylating agent	-97.52	COAD	Neg
n-(3-acetamidophenyl)-3-chlorobenzamide	Glutamate receptor antagonist	-97.53	COAD	Neg
AGK-2	SIRT inhibitor	-97.6	COAD	Neg
loreclezole	GABA receptor agonist	-97.72	COAD	Neg
androstenol	GABA receptor modulator	-97.72	COAD	Neg
eugenitol	Bacterial quorum sensing inhibitor	-97.76	COAD	Neg
neurodazine	Neurogenesis of non-pluripotent C2C12 myoblast inducer	-97.85	COAD	Neg
BAY-K8644	Calcium channel activator	-97.85	COAD	Neg
lenalidomide	Antineoplastic	-97.89	COAD	Neg
harpagoside	Acetylcholinesterase inhibitor	-97.91	COAD	Neg
chloroquine	Antimalarial	-97.96	COAD	Neg
tyrphostin-51	EGFR inhibitor	-98.02	COAD	Neg
iloperidone	Dopamine receptor antagonist	-98.03	COAD	Neg
AR-C133057XX	Nitric oxide synthase inhibitor	-98.06	COAD	Neg
verapamil	Calcium channel blocker	-98.07	COAD	Neg
hydroxycholesterol	LXR agonist	-98.1	COAD	Neg
danoprevir	HCV inhibitor	-98.1	COAD	Neg
AS-604850	PI3K inhibitor	-98.13	COAD	Neg
immethridine	Histamine receptor agonist	-98.24	COAD	Neg
L-BSO	Glutathione transferase inhibitor	-98.27	COAD	Neg
lonidamine	Glucokinase inhibitor	-98.27	COAD	Neg
GANT-58	GLI antagonist	-98.29	COAD	Neg
VX-222	HCV inhibitor	-98.38	COAD	Neg
imiquimod	TLR agonist	-98.39	COAD	Neg
NECA	Adenosine receptor agonist	-98.42	COAD	Neg
midodrine	Adrenergic receptor agonist	-98.69	COAD	Neg
orantinib	FGFR inhibitor	-98.77	COAD	Neg
3-amino-benzamide	PARP inhibitor	-98.77	COAD	Neg
evodiamine	ATPase inhibitor	-98.78	COAD	Neg
sitagliptin	Dipeptidyl peptidase inhibitor	-98.8	COAD	Neg
geranylgeraniol	Farnesyltransferase inhibitor	-98.94	COAD	Neg
tyrphostin-AG-1295	PDGFR receptor inhibitor	-98.94	COAD	Neg
SB-216763	Glycogen synthase kinase inhibitor	-98.98	COAD	Neg
BMS-641988	Androgen receptor antagonist	-99.01	COAD	Neg
ziprasidone	Dopamine receptor antagonist	-99.22	COAD	Neg
PKCbeta-inhibitor	PKC inhibitor	-99.31	COAD	Neg
BMS-191011	Potassium channel activator	-99.31	COAD	Neg
prilocaine	Local anesthetic	-99.37	COAD	Neg
brivanib	FGFR inhibitor	-99.58	COAD	Neg
PT-630	Dipeptidyl peptidase inhibitor	-99.61	COAD	Neg
flupirtine	Glutamate receptor antagonist	-99.65	COAD	Neg
NF-449	Purinergic receptor antagonist	-99.68	COAD	Neg
cholic-acid	Bile acid	-99.7	COAD	Neg
AC-55649	Retinoid receptor agonist	-99.75	COAD	Neg
SJ-172550	MDM inhibitor	-99.79	COAD	Neg
methantheline	Acetylcholine receptor antagonist	-99.82	COAD	Neg
zebularine	DNA methyltransferase inhibitor	-99.86	COAD	Neg
valproic-acid	HDAC inhibitor	-99.89	COAD	Neg
fluoropyruvate	Pyruvate dehydrogenase kinase inhibitor	-99.93	COAD	Neg
entinostat	HDAC inhibitor	98.94	DLBC	Pos
droxinostat	HDAC inhibitor	98.87	DLBC	Pos
BMS-345541	IKK inhibitor	98.52	DLBC	Pos
PF-562271	Focal adhesion kinase inhibitor	98.17	DLBC	Pos
JNK-9L	JNK inhibitor	98.17	DLBC	Pos
AT-7519	CDK inhibitor	98.17	DLBC	Pos
ZG-10	JNK inhibitor	98.03	DLBC	Pos
daunorubicin	RNA synthesis inhibitor	97.67	DLBC	Pos
linifanib	PDGFR receptor inhibitor	97.57	DLBC	Pos
tacedinaline	HDAC inhibitor	97.54	DLBC	Pos
cyclopamine	Smoothened receptor antagonist	97.01	DLBC	Pos
PHA-793887	CDK inhibitor	96.83	DLBC	Pos
mocetinostat	HDAC inhibitor	96.79	DLBC	Pos
triptolide	RNA polymerase inhibitor	96.79	DLBC	Pos
chromomycin-a3	DNA binding agent	96.55	DLBC	Pos
CGP-60474	CDK inhibitor	96.47	DLBC	Pos
pyroxamide	HDAC inhibitor	96.12	DLBC	Pos
AS-601245	JNK inhibitor	95.89	DLBC	Pos
alvocidib	CDK inhibitor	95.64	DLBC	Pos
JNJ-7706621	CDK inhibitor	95.2	DLBC	Pos
kinetin-riboside	Apoptosis stimulant	-96.05	DLBC	Neg
narciclasine	Coflilin signaling pathway activator	-96.56	DLBC	Neg
cycloheximide	Protein synthesis inhibitor	-96.69	DLBC	Neg
QL-XII-47	BTK inhibitor	-97.11	DLBC	Neg
torin-2	MTOR inhibitor	-97.85	DLBC	Neg
QL-X-138	MTOR inhibitor	-98.1	DLBC	Neg
emetine	Protein synthesis inhibitor	-98.42	DLBC	Neg
verrucarin-a	Protein synthesis inhibitor	-98.7	DLBC	Neg
cephaeline	Protein synthesis inhibitor	-98.84	DLBC	Neg
homoharringtonine	Protein synthesis inhibitor	-99.01	DLBC	Neg
tyrphostin-AG-126	ERK1 and ERK2 phosphorylation inhibitor	-99.47	DLBC	Neg
entinostat	HDAC inhibitor	98.59	ESCA	Pos
PI-103	MTOR inhibitor	98.56	ESCA	Pos
calyculin	Protein phosphatase inhibitor	97.96	ESCA	Pos
NCH-51	HDAC inhibitor	97.91	ESCA	Pos
mocetinostat	HDAC inhibitor	97.64	ESCA	Pos
OSI-027	MTOR inhibitor	97.57	ESCA	Pos
PHA-793887	CDK inhibitor	97.36	ESCA	Pos
AKT-inhibitor-1-2	AKT inhibitor	97.32	ESCA	Pos
ZSTK-474	PI3K inhibitor	97.25	ESCA	Pos
panobinostat	HDAC inhibitor	97.25	ESCA	Pos
KU-0063794	MTOR inhibitor	97.25	ESCA	Pos
triptolide	RNA polymerase inhibitor	97.22	ESCA	Pos
alvocidib	CDK inhibitor	97.12	ESCA	Pos
PF-562271	Focal adhesion kinase inhibitor	97.09	ESCA	Pos
chromomycin-a3	DNA binding agent	96.9	ESCA	Pos
CGP-60474	CDK inhibitor	96.7	ESCA	Pos
moclobemide	Monoamine oxidase inhibitor	96.68	ESCA	Pos
CS-110266	Dopamine receptor agonist	96.65	ESCA	Pos
LY-294002	MTOR inhibitor	96.44	ESCA	Pos
AZD-8055	MTOR inhibitor	96.44	ESCA	Pos
dactolisib	MTOR inhibitor	96.38	ESCA	Pos
XMD-1150	Leucine rich repeat kinase inhibitor	96.34	ESCA	Pos
BI-2536	PLK inhibitor	96.34	ESCA	Pos
narciclasine	Coflilin signaling pathway activator	96.19	ESCA	Pos
ZG-10	JNK inhibitor	96.17	ESCA	Pos
lestaurtinib	FLT3 inhibitor	95.91	ESCA	Pos
JNK-9L	JNK inhibitor	95.84	ESCA	Pos
PIK-90	PI3K inhibitor	95.8	ESCA	Pos
strophanthidin	ATPase inhibitor	95.77	ESCA	Pos
KU-0060648	DNA dependent protein kinase inhibitor	95.75	ESCA	Pos
estradiol-cypionate	Estrogen receptor agonist	95.74	ESCA	Pos
MK-2206	AKT inhibitor	95.67	ESCA	Pos
ER-27319	Mediator release inhibitor	95.6	ESCA	Pos
GDC-0941	PI3K inhibitor	95.6	ESCA	Pos
staurosporine	PKC inhibitor	95.56	ESCA	Pos
purvalanol-a	CDK inhibitor	95.53	ESCA	Pos
emetine	Protein synthesis inhibitor	95.38	ESCA	Pos
PI-828	PI3K inhibitor	95.16	ESCA	Pos
TG-101348	FLT3 inhibitor	95.06	ESCA	Pos
kenpaullone	CDK inhibitor	-95	ESCA	Neg
losartan	Angiotensin receptor antagonist	-95.08	ESCA	Neg
methazolamide	Carbonic anhydrase inhibitor	-95.26	ESCA	Neg
TCS-359	FLT3 inhibitor	-95.36	ESCA	Neg
fluoropyruvate	Pyruvate dehydrogenase kinase inhibitor	-95.52	ESCA	Neg
tubacin	HDAC inhibitor	-95.52	ESCA	Neg
avrainvillamide-analog-3	nucleophosmin inhibitor	-95.54	ESCA	Neg
acitretin	Retinoid receptor agonist	-95.62	ESCA	Neg
nifedipine	Calcium channel blocker	-95.86	ESCA	Neg
IB-MECA	Adenosine receptor agonist	-96.13	ESCA	Neg
VX-222	HCV inhibitor	-96.34	ESCA	Neg
arecaidine	Acetylcholine receptor agonist	-96.37	ESCA	Neg
fluticasone	Glucocorticoid receptor agonist	-96.44	ESCA	Neg
desoxycortone	Mineralocorticoid receptor agonist	-96.44	ESCA	Neg
naftopidil	Adrenergic receptor antagonist	-96.52	ESCA	Neg
gedunin	HSP inhibitor	-96.75	ESCA	Neg
sitagliptin	Dipeptidyl peptidase inhibitor	-96.84	ESCA	Neg
ALW-II-49-7	Ephrin inhibitor	-96.88	ESCA	Neg
androstenol	GABA receptor modulator	-97.04	ESCA	Neg
tetracycline	Bacterial 30S ribosomal subunit inhibitor	-97.23	ESCA	Neg
AC-55649	Retinoid receptor agonist	-97.64	ESCA	Neg
GANT-58	GLI antagonist	-97.78	ESCA	Neg
3-amino-benzamide	PARP inhibitor	-97.99	ESCA	Neg
actarit	Interleukin receptor agonist	-98.01	ESCA	Neg
olanzapine	Dopamine receptor antagonist	-98.24	ESCA	Neg
BAS-09104376	HIV integrase inhibitor	-98.26	ESCA	Neg
temozolomide	DNA alkylating agent	-98.27	ESCA	Neg
lenalidomide	Antineoplastic	-98.59	ESCA	Neg
orantinib	FGFR inhibitor	-98.8	ESCA	Neg
L-701324	Glutamate receptor antagonist	-98.8	ESCA	Neg
triacsin-c	Adrenergic receptor antagonist	-98.84	ESCA	Neg
RITA	MDM inhibitor	-98.87	ESCA	Neg
tyrphostin-AG-1295	PDGFR receptor inhibitor	-99.1	ESCA	Neg
PKCbeta-inhibitor	PKC inhibitor	-99.21	ESCA	Neg
SB-216763	Glycogen synthase kinase inhibitor	-99.22	ESCA	Neg
LM-1685	Cyclooxygenase inhibitor	-99.3	ESCA	Neg
entinostat	HDAC inhibitor	98.53	GBM	Pos
PF-562271	Focal adhesion kinase inhibitor	98.2	GBM	Pos
ZG-10	JNK inhibitor	98.17	GBM	Pos
JNK-9L	JNK inhibitor	97.96	GBM	Pos
chaetocin	Histone lysine methyltransferase inhibitor	97.82	GBM	Pos
BMS-345541	IKK inhibitor	97.25	GBM	Pos
chromomycin-a3	DNA binding agent	97	GBM	Pos
CGP-60474	CDK inhibitor	96.55	GBM	Pos
EI-346-erlotinib-analog	EGFR inhibitor	96.09	GBM	Pos
AS-601245	JNK inhibitor	95.94	GBM	Pos
AT-7519	CDK inhibitor	95.63	GBM	Pos
linifanib	PDGFR receptor inhibitor	95.36	GBM	Pos
ingenol	PKC activator	95	GBM	Pos
huperzine-a	Acetylcholinesterase inhibitor	-95.38	GBM	Neg
RHO-kinase-inhibitor-III[rockout]	Rho associated kinase inhibitor	-95.45	GBM	Neg
avrainvillamide-analog-3	nucleophosmin inhibitor	-95.63	GBM	Neg
olanzapine	Dopamine receptor antagonist	-96.58	GBM	Neg
ascorbyl-palmitate	antioxidant	-96.7	GBM	Neg
tubacin	HDAC inhibitor	-97.32	GBM	Neg
naftopidil	Adrenergic receptor antagonist	99.08	HNSC	Pos
PI-103	MTOR inhibitor	98.91	HNSC	Pos
WZ-4002	EGFR inhibitor	98.8	HNSC	Pos
ZSTK-474	PI3K inhibitor	98.8	HNSC	Pos
PP-30	RAF inhibitor	98.73	HNSC	Pos
purvalanol-a	CDK inhibitor	98.73	HNSC	Pos
BMS-536924	IGF-1 inhibitor	98.63	HNSC	Pos
SB-203580	p38 MAPK inhibitor	98.59	HNSC	Pos
VAMA-37	DNA dependent protein kinase inhibitor	98.59	HNSC	Pos
dasatinib	BCR-ABL kinase inhibitor	98.24	HNSC	Pos
mycophenolic-acid	Dehydrogenase inhibitor	98.19	HNSC	Pos
AKT-inhibitor-1-2	AKT inhibitor	98.17	HNSC	Pos
entinostat	HDAC inhibitor	98.1	HNSC	Pos
PP-2	SRC inhibitor	98.01	HNSC	Pos
JNK-9L	JNK inhibitor	97.92	HNSC	Pos
CGP-60474	CDK inhibitor	97.74	HNSC	Pos
clopidogrel	Purinergic receptor antagonist	97.71	HNSC	Pos
AZD-8055	MTOR inhibitor	97.64	HNSC	Pos
staurosporine	PKC inhibitor	97.57	HNSC	Pos
AZ-628	RAF inhibitor	97.55	HNSC	Pos
JNJ-7706621	CDK inhibitor	97.53	HNSC	Pos
mocetinostat	HDAC inhibitor	97.5	HNSC	Pos
OSI-027	MTOR inhibitor	97.43	HNSC	Pos
tivozanib	VEGFR inhibitor	97.36	HNSC	Pos
saracatinib	SRC inhibitor	97.35	HNSC	Pos
A-443644	AKT inhibitor	97.22	HNSC	Pos
CS-110266	Dopamine receptor agonist	97.16	HNSC	Pos
AT-7519	CDK inhibitor	97.08	HNSC	Pos
KI-16425	Lysophosphatidic acid receptor antagonist	97.02	HNSC	Pos
AZD-7762	CHK inhibitor	96.93	HNSC	Pos
LY-294002	MTOR inhibitor	96.9	HNSC	Pos
idarubicin	Topoisomerase inhibitor	96.86	HNSC	Pos
BIIB021	HSP inhibitor	96.82	HNSC	Pos
mitoxantrone	Topoisomerase inhibitor	96.82	HNSC	Pos
KU-0063794	MTOR inhibitor	96.72	HNSC	Pos
BMS-754807	IGF-1 inhibitor	96.69	HNSC	Pos
RO-90-7501	Beta amyloid inhibitor	96.69	HNSC	Pos
PI-828	PI3K inhibitor	96.62	HNSC	Pos
triptolide	RNA polymerase inhibitor	96.59	HNSC	Pos
calyculin	Protein phosphatase inhibitor	96.55	HNSC	Pos
dactolisib	MTOR inhibitor	96.48	HNSC	Pos
GDC-0941	PI3K inhibitor	96.42	HNSC	Pos
hinokitiol	Tyrosinase inhibitor	96.4	HNSC	Pos
PP-1	SRC inhibitor	96.3	HNSC	Pos
PIK-90	PI3K inhibitor	96.09	HNSC	Pos
ZG-10	JNK inhibitor	96.06	HNSC	Pos
pidorubicine	Topoisomerase inhibitor	95.96	HNSC	Pos
crizotinib	ALK inhibitor	95.81	HNSC	Pos
paroxetine	Selective serotonin reuptake inhibitor (SSRI)	95.81	HNSC	Pos
dactinomycin	RNA polymerase inhibitor	95.65	HNSC	Pos
SB-205607	Delta 1 opioid receptor agonist	95.57	HNSC	Pos
bupropion	Dopamine uptake inhibitor	95.48	HNSC	Pos
WYE-354	MTOR inhibitor	95.47	HNSC	Pos
isoeugenol	Nitric oxide production inhibitor	95.26	HNSC	Pos
GW-501516	PPAR receptor agonist	95.22	HNSC	Pos
pterostilbene	Cyclooxygenase inhibitor	95.21	HNSC	Pos
doxorubicin	Topoisomerase inhibitor	95.18	HNSC	Pos
NVP-AUY922	HSP inhibitor	95.1	HNSC	Pos
MK-2206	AKT inhibitor	95.01	HNSC	Pos
chromomycin-a3	DNA binding agent	95	HNSC	Pos
ataluren	CFTR channel agonist	-95.11	HNSC	Neg
YK-4279	Apoptosis stimulant	-95.34	HNSC	Neg
cinalukast	Leukotriene receptor antagonist	-95.36	HNSC	Neg
tubacin	HDAC inhibitor	-95.37	HNSC	Neg
SRC-kinase-inhibitor-II	SRC inhibitor	-95.49	HNSC	Neg
temozolomide	DNA alkylating agent	-95.5	HNSC	Neg
nocodazole	Tubulin inhibitor	-95.6	HNSC	Neg
albendazole	Anthelmintic	-95.79	HNSC	Neg
IKK-2-inhibitor	IKK inhibitor	-96.12	HNSC	Neg
sunitinib	PLK inhibitor	-96.26	HNSC	Neg
eugenitol	Bacterial quorum sensing inhibitor	-96.4	HNSC	Neg
triacsin-c	Adrenergic receptor antagonist	-96.41	HNSC	Neg
GW-843682X	PLK inhibitor	-96.43	HNSC	Neg
argatroban	Thrombin inhibitor	-96.67	HNSC	Neg
RITA	MDM inhibitor	-96.75	HNSC	Neg
metyrapone	Cytochrome P450 inhibitor	-96.86	HNSC	Neg
deferiprone	Chelating agent	-96.96	HNSC	Neg
nifedipine	Calcium channel blocker	-97.42	HNSC	Neg
SJ-172550	MDM inhibitor	-97.47	HNSC	Neg
zileuton	Leukotriene inhibitor	-97.54	HNSC	Neg
BAS-09104376	HIV integrase inhibitor	-97.8	HNSC	Neg
n-(3-acetamidophenyl)-3-chlorobenzamide	Glutamate receptor antagonist	-97.81	HNSC	Neg
equilin	Estrogen receptor agonist	-97.83	HNSC	Neg
VU-0365114-2	M5 modulator	-97.85	HNSC	Neg
ALW-II-49-7	Ephrin inhibitor	-97.88	HNSC	Neg
2-aminopurine	Serine/threonine kinase inhibitor	-97.89	HNSC	Neg
huperzine-a	Acetylcholinesterase inhibitor	-97.96	HNSC	Neg
3-amino-benzamide	PARP inhibitor	-98.24	HNSC	Neg
androstenol	GABA receptor modulator	-98.44	HNSC	Neg
vinorelbine	Tubulin inhibitor	-98.48	HNSC	Neg
ABT-751	Tubulin inhibitor	-98.48	HNSC	Neg
actarit	Interleukin receptor agonist	-98.66	HNSC	Neg
losartan	Angiotensin receptor antagonist	-98.73	HNSC	Neg
L-BSO	Glutathione transferase inhibitor	-98.75	HNSC	Neg
PKCbeta-inhibitor	PKC inhibitor	-98.77	HNSC	Neg
evodiamine	ATPase inhibitor	-98.83	HNSC	Neg
enalaprilat	ACE inhibitor	-99.01	HNSC	Neg
orantinib	FGFR inhibitor	-99.05	HNSC	Neg
fluoropyruvate	Pyruvate dehydrogenase kinase inhibitor	-99.19	HNSC	Neg
L-701324	Glutamate receptor antagonist	-99.23	HNSC	Neg
olanzapine	Dopamine receptor antagonist	-99.61	HNSC	Neg
SB-216763	Glycogen synthase kinase inhibitor	-99.61	HNSC	Neg
tyrphostin-AG-1295	PDGFR receptor inhibitor	-99.75	HNSC	Neg
entinostat	HDAC inhibitor	99.05	KICH	Pos
mocetinostat	HDAC inhibitor	97.71	KICH	Pos
THM-I-94	HDAC inhibitor	97.6	KICH	Pos
ISOX	HDAC inhibitor	97.08	KICH	Pos
tacedinaline	HDAC inhibitor	96.47	KICH	Pos
PP-30	RAF inhibitor	95.81	KICH	Pos
apicidin	HDAC inhibitor	95.31	KICH	Pos
linifanib	PDGFR receptor inhibitor	95.28	KICH	Pos
tivozanib	VEGFR inhibitor	95.15	KICH	Pos
vinorelbine	Tubulin inhibitor	-95.02	KICH	Neg
securinine	GABA receptor antagonist	-95.19	KICH	Neg
parbendazole	Tubulin inhibitor	-95.36	KICH	Neg
nocodazole	Tubulin inhibitor	-95.38	KICH	Neg
AT-9283	JAK inhibitor	-95.48	KICH	Neg
gestrinone	Progesterone receptor antagonist	-95.52	KICH	Neg
YK-4279	Apoptosis stimulant	-95.6	KICH	Neg
huperzine-a	Acetylcholinesterase inhibitor	-96.04	KICH	Neg
flucytosine	Antifungal	-96.26	KICH	Neg
TCS-359	FLT3 inhibitor	-96.26	KICH	Neg
MK-1775	WEE1 kinase inhibitor	-96.35	KICH	Neg
perindopril	ACE inhibitor	-97.02	KICH	Neg
PKCbeta-inhibitor	PKC inhibitor	-97.29	KICH	Neg
MAZ-51	VEGFR inhibitor	-97.5	KICH	Neg
SKF-96365	Calcium channel blocker	-97.6	KICH	Neg
evodiamine	ATPase inhibitor	-97.75	KICH	Neg
ABT-751	Tubulin inhibitor	-98.27	KICH	Neg
SB-216763	Glycogen synthase kinase inhibitor	-99.01	KICH	Neg
GW-843682X	PLK inhibitor	-99.58	KICH	Neg
celastrol	Anti-inflammatory	98.55	KIRC	Pos
HG-5-113-01	Protein kinase inhibitor	98.32	KIRC	Pos
CGP-60474	CDK inhibitor	98.2	KIRC	Pos
ZG-10	JNK inhibitor	97.99	KIRC	Pos
topotecan	Topoisomerase inhibitor	97.96	KIRC	Pos
lestaurtinib	FLT3 inhibitor	97.89	KIRC	Pos
PF-562271	Focal adhesion kinase inhibitor	97.85	KIRC	Pos
mocetinostat	HDAC inhibitor	97.82	KIRC	Pos
chromomycin-a3	DNA binding agent	97.78	KIRC	Pos
AT-7519	CDK inhibitor	97.71	KIRC	Pos
syrosingopine	Vesicular monoamine transporter inhibitor	97.66	KIRC	Pos
triptolide	RNA polymerase inhibitor	97.57	KIRC	Pos
camptothecin	Topoisomerase inhibitor	97.53	KIRC	Pos
daunorubicin	RNA synthesis inhibitor	97.18	KIRC	Pos
A-443644	AKT inhibitor	97.17	KIRC	Pos
PI-103	MTOR inhibitor	97.11	KIRC	Pos
cyclopamine	Smoothened receptor antagonist	97.02	KIRC	Pos
AS-601245	JNK inhibitor	97	KIRC	Pos
JNK-9L	JNK inhibitor	96.97	KIRC	Pos
PIK-75	DNA protein kinase inhibitor	96.72	KIRC	Pos
5-iodotubercidin	Adenosine kinase inhibitor	96.57	KIRC	Pos
dactinomycin	RNA polymerase inhibitor	96.47	KIRC	Pos
purvalanol-a	CDK inhibitor	96.37	KIRC	Pos
tivozanib	VEGFR inhibitor	96.34	KIRC	Pos
panobinostat	HDAC inhibitor	95.95	KIRC	Pos
alvocidib	CDK inhibitor	95.63	KIRC	Pos
bisindolylmaleimide-ix	CDK inhibitor	95.03	KIRC	Pos
NF-449	Purinergic receptor antagonist	-95.05	KIRC	Neg
parthenolide	NFkB pathway inhibitor	-95.32	KIRC	Neg
temozolomide	DNA alkylating agent	-95.43	KIRC	Neg
n-(3-acetamidophenyl)-3-chlorobenzamide	Glutamate receptor antagonist	-96.14	KIRC	Neg
huperzine-a	Acetylcholinesterase inhibitor	-96.21	KIRC	Neg
GW-843682X	PLK inhibitor	-96.64	KIRC	Neg
mepyramine	Histamine receptor antagonist	-96.66	KIRC	Neg
seneciphylline	Cytochrome P450 inhibitor	-96.76	KIRC	Neg
orantinib	FGFR inhibitor	-97.32	KIRC	Neg
hydroxycholesterol	LXR agonist	-97.76	KIRC	Neg
nocodazole	Tubulin inhibitor	-97.82	KIRC	Neg
oxymetholone	Androgen receptor agonist	-97.83	KIRC	Neg
kinetin-riboside	Apoptosis stimulant	-97.95	KIRC	Neg
AT-9283	JAK inhibitor	-97.99	KIRC	Neg
lobeline	Acetylcholine receptor antagonist	-98.13	KIRC	Neg
fluoropyruvate	Pyruvate dehydrogenase kinase inhibitor	-98.3	KIRC	Neg
VX-222	HCV inhibitor	-98.31	KIRC	Neg
BRD-K88742110	HDAC inhibitor	-99.08	KIRC	Neg
tyrphostin-AG-1295	PDGFR receptor inhibitor	-99.4	KIRC	Neg
entinostat	HDAC inhibitor	99.15	KIRP	Pos
purvalanol-a	CDK inhibitor	98.73	KIRP	Pos
ochratoxin-a	Phenylalanyl tRNA synthetase inhibitor	98.52	KIRP	Pos
mocetinostat	HDAC inhibitor	98.45	KIRP	Pos
NCH-51	HDAC inhibitor	98.45	KIRP	Pos
dactinomycin	RNA polymerase inhibitor	98.38	KIRP	Pos
cyclopamine	Smoothened receptor antagonist	98.34	KIRP	Pos
ISOX	HDAC inhibitor	98.31	KIRP	Pos
CGP-60474	CDK inhibitor	98.27	KIRP	Pos
pidorubicine	Topoisomerase inhibitor	98.27	KIRP	Pos
alvocidib	CDK inhibitor	98.27	KIRP	Pos
triptolide	RNA polymerase inhibitor	98.27	KIRP	Pos
PF-562271	Focal adhesion kinase inhibitor	98.24	KIRP	Pos
PI-103	MTOR inhibitor	98.24	KIRP	Pos
chromomycin-a3	DNA binding agent	98.2	KIRP	Pos
ZG-10	JNK inhibitor	98.2	KIRP	Pos
JNK-9L	JNK inhibitor	98.2	KIRP	Pos
AT-7519	CDK inhibitor	98.17	KIRP	Pos
daunorubicin	RNA synthesis inhibitor	98.17	KIRP	Pos
PHA-793887	CDK inhibitor	98.13	KIRP	Pos
JNJ-7706621	CDK inhibitor	98.06	KIRP	Pos
lestaurtinib	FLT3 inhibitor	98.03	KIRP	Pos
bisindolylmaleimide-ix	CDK inhibitor	98.03	KIRP	Pos
5-iodotubercidin	Adenosine kinase inhibitor	97.99	KIRP	Pos
BI-2536	PLK inhibitor	97.96	KIRP	Pos
pirarubicin	Topoisomerase inhibitor	97.92	KIRP	Pos
PIK-75	DNA protein kinase inhibitor	97.9	KIRP	Pos
camptothecin	Topoisomerase inhibitor	97.78	KIRP	Pos
BMS-345541	IKK inhibitor	97.74	KIRP	Pos
A-443644	AKT inhibitor	97.72	KIRP	Pos
idarubicin	Topoisomerase inhibitor	97.64	KIRP	Pos
Merck60	HDAC inhibitor	97.6	KIRP	Pos
doxorubicin	Topoisomerase inhibitor	97.59	KIRP	Pos
topotecan	Topoisomerase inhibitor	97.57	KIRP	Pos
ER-27319	Mediator release inhibitor	97.4	KIRP	Pos
AS-601245	JNK inhibitor	97.32	KIRP	Pos
staurosporine	PKC inhibitor	97.25	KIRP	Pos
aminopurvalanol-a	Tyrosine kinase inhibitor	97.22	KIRP	Pos
HG-5-113-01	Protein kinase inhibitor	97.2	KIRP	Pos
mitoxantrone	Topoisomerase inhibitor	97.13	KIRP	Pos
KU-0060648	DNA dependent protein kinase inhibitor	97.08	KIRP	Pos
linifanib	PDGFR receptor inhibitor	97.04	KIRP	Pos
selumetinib	MEK inhibitor	97.04	KIRP	Pos
PIK-90	PI3K inhibitor	96.69	KIRP	Pos
tivozanib	VEGFR inhibitor	96.58	KIRP	Pos
CS-110266	Dopamine receptor agonist	96.32	KIRP	Pos
ZSTK-474	PI3K inhibitor	96.18	KIRP	Pos
THM-I-94	HDAC inhibitor	96.11	KIRP	Pos
TG-101348	FLT3 inhibitor	95.74	KIRP	Pos
panobinostat	HDAC inhibitor	95.6	KIRP	Pos
SU-11652	Tyrosine kinase inhibitor	95.53	KIRP	Pos
scriptaid	HDAC inhibitor	95.44	KIRP	Pos
dactolisib	MTOR inhibitor	95.42	KIRP	Pos
dorsomorphin	AMPK inhibitor	95.34	KIRP	Pos
honokiol	AKT inhibitor	95.2	KIRP	Pos
CAY-10577	Casein kinase inhibitor	-95.01	KIRP	Neg
sinensetin	Cyclooxygenase inhibitor	-95.03	KIRP	Neg
QX-314	Sodium channel blocker	-95.06	KIRP	Neg
RITA	MDM inhibitor	-95.14	KIRP	Neg
cholic-acid	Bile acid	-95.23	KIRP	Neg
enzastaurin	PKC inhibitor	-95.63	KIRP	Neg
PT-630	Dipeptidyl peptidase inhibitor	-95.64	KIRP	Neg
perindopril	ACE inhibitor	-95.7	KIRP	Neg
RS-100329	Adrenergic receptor antagonist	-95.76	KIRP	Neg
PTB1	AMPK activator	-96.13	KIRP	Neg
tetracycline	Bacterial 30S ribosomal subunit inhibitor	-96.16	KIRP	Neg
olanzapine	Dopamine receptor antagonist	-96.55	KIRP	Neg
U-0124	MEK inhibitor	-96.79	KIRP	Neg
ABT-751	Tubulin inhibitor	-96.97	KIRP	Neg
evodiamine	ATPase inhibitor	-96.98	KIRP	Neg
entacapone	Catechol O methyltransferase inhibitor	-97.02	KIRP	Neg
n-(3-acetamidophenyl)-3-chlorobenzamide	Glutamate receptor antagonist	-97.03	KIRP	Neg
dienestrol	Estrogen receptor agonist	-97.12	KIRP	Neg
PKCbeta-inhibitor	PKC inhibitor	-97.19	KIRP	Neg
triacsin-c	Adrenergic receptor antagonist	-97.28	KIRP	Neg
TCS-359	FLT3 inhibitor	-97.29	KIRP	Neg
SAL-1	Adenosine receptor antagonist	-97.39	KIRP	Neg
KUC104502N	NA	-97.68	KIRP	Neg
nifedipine	Calcium channel blocker	-97.74	KIRP	Neg
acetyl-farnesyl-cysteine	Inhibitor of methylation of endogenous isoprenylated proteins	-97.92	KIRP	Neg
orantinib	FGFR inhibitor	-97.96	KIRP	Neg
SB-216763	Glycogen synthase kinase inhibitor	-98.31	KIRP	Neg
TG100-115	NA	-98.38	KIRP	Neg
VX-222	HCV inhibitor	-98.48	KIRP	Neg
skatole	Thrombin inhibitor	-98.66	KIRP	Neg
etomoxir	Carnitine palmitoyltransferase inhibitor	-98.91	KIRP	Neg
deferiprone	Chelating agent	-99.08	KIRP	Neg
neurodazine	Neurogenesis of non-pluripotent C2C12 myoblast inducer	-99.19	KIRP	Neg
huperzine-a	Acetylcholinesterase inhibitor	-99.26	KIRP	Neg
tyrphostin-AG-1295	PDGFR receptor inhibitor	-99.3	KIRP	Neg
prostaglandin-a1	HSP inducer	-99.38	KIRP	Neg
valproic-acid	HDAC inhibitor	-99.42	KIRP	Neg
temozolomide	DNA alkylating agent	-99.86	KIRP	Neg
calyculin	Protein phosphatase inhibitor	99.33	LAML	Pos
RO-90-7501	Beta amyloid inhibitor	98.41	LAML	Pos
SU-11652	Tyrosine kinase inhibitor	97.95	LAML	Pos
entinostat	HDAC inhibitor	97.29	LAML	Pos
antimycin-a	ATP synthase inhibitor	97.29	LAML	Pos
AS-601245	JNK inhibitor	96.97	LAML	Pos
LDN-193189	Serine/threonine kinase inhibitor	96.86	LAML	Pos
mitoxantrone	Topoisomerase inhibitor	96.76	LAML	Pos
Merck60	HDAC inhibitor	96.7	LAML	Pos
AKT-inhibitor-1-2	AKT inhibitor	96.55	LAML	Pos
PI-103	MTOR inhibitor	96.48	LAML	Pos
T-0156	Phosphodiesterase inhibitor	96.39	LAML	Pos
staurosporine	PKC inhibitor	96.37	LAML	Pos
dactinomycin	RNA polymerase inhibitor	96.35	LAML	Pos
LFM-A12	EGFR inhibitor	96.21	LAML	Pos
ER-27319	Mediator release inhibitor	96.16	LAML	Pos
bisacodyl	Laxative	96.01	LAML	Pos
daunorubicin	RNA synthesis inhibitor	95.95	LAML	Pos
erismodegib	Smoothened receptor antagonist	95.94	LAML	Pos
triptolide	RNA polymerase inhibitor	95.85	LAML	Pos
moclobemide	Monoamine oxidase inhibitor	95.38	LAML	Pos
narciclasine	Coflilin signaling pathway activator	95.32	LAML	Pos
purvalanol-a	CDK inhibitor	95.28	LAML	Pos
dorsomorphin	AMPK inhibitor	95.14	LAML	Pos
gitoxigenin	ATPase inhibitor	95.12	LAML	Pos
strophanthidin	ATPase inhibitor	95	LAML	Pos
betamethasone	Glucocorticoid receptor agonist	-95.42	LAML	Neg
ascorbyl-palmitate	antioxidant	-95.75	LAML	Neg
oxymetholone	Androgen receptor agonist	-95.78	LAML	Neg
cholic-acid	Bile acid	-96.12	LAML	Neg
dicloxacillin	Bacterial cell wall synthesis inhibitor	-96.13	LAML	Neg
eicosatetraynoic-acid	Cyclooxygenase inhibitor	-96.16	LAML	Neg
temozolomide	DNA alkylating agent	-96.43	LAML	Neg
VU-0420363-1	SARS coronavirus 3C-like protease inhibitor	-96.46	LAML	Neg
sitagliptin	Dipeptidyl peptidase inhibitor	-96.48	LAML	Neg
BRL-50481	Phosphodiesterase inhibitor	-96.52	LAML	Neg
carbetocin	Oxytocin receptor agonist	-96.79	LAML	Neg
lenalidomide	Antineoplastic	-96.95	LAML	Neg
tyrphostin-AG-1295	PDGFR receptor inhibitor	-97.01	LAML	Neg
valproic-acid	HDAC inhibitor	-97.03	LAML	Neg
lapatinib	EGFR inhibitor	-97.07	LAML	Neg
olanzapine	Dopamine receptor antagonist	-97.11	LAML	Neg
SB-216763	Glycogen synthase kinase inhibitor	-97.37	LAML	Neg
SB-525334	TGF beta receptor inhibitor	-97.78	LAML	Neg
guanfacine	Adrenergic receptor agonist	-97.99	LAML	Neg
PT-630	Dipeptidyl peptidase inhibitor	-98.06	LAML	Neg
propantheline	Acetylcholine receptor antagonist	-98.34	LAML	Neg
QW-BI-011	Histone lysine methyltransferase inhibitor	-98.4	LAML	Neg
KUC103898N	NA	-98.48	LAML	Neg
desoxycortone	Mineralocorticoid receptor agonist	-98.7	LAML	Neg
SJ-172550	MDM inhibitor	-98.79	LAML	Neg
AMG-9810	TRPV antagonist	99.44	LGG	Pos
NCH-51	HDAC inhibitor	98.84	LGG	Pos
selumetinib	MEK inhibitor	98.8	LGG	Pos
AZ-628	RAF inhibitor	98.63	LGG	Pos
belinostat	HDAC inhibitor	98.56	LGG	Pos
cyclopamine	Smoothened receptor antagonist	98.48	LGG	Pos
PP-30	RAF inhibitor	98.45	LGG	Pos
chromomycin-a3	DNA binding agent	98.41	LGG	Pos
daunorubicin	RNA synthesis inhibitor	98.41	LGG	Pos
dactinomycin	RNA polymerase inhibitor	98.38	LGG	Pos
CGP-60474	CDK inhibitor	98.34	LGG	Pos
scriptaid	HDAC inhibitor	98.31	LGG	Pos
alvocidib	CDK inhibitor	98.31	LGG	Pos
triptolide	RNA polymerase inhibitor	98.31	LGG	Pos
VAMA-37	DNA dependent protein kinase inhibitor	98.27	LGG	Pos
pidorubicine	Topoisomerase inhibitor	98.27	LGG	Pos
5-iodotubercidin	Adenosine kinase inhibitor	98.2	LGG	Pos
ZG-10	JNK inhibitor	98.2	LGG	Pos
JNK-9L	JNK inhibitor	98.2	LGG	Pos
ER-27319	Mediator release inhibitor	98.2	LGG	Pos
PF-562271	Focal adhesion kinase inhibitor	98.17	LGG	Pos
AS-601245	JNK inhibitor	98.17	LGG	Pos
AT-7519	CDK inhibitor	98.17	LGG	Pos
mycophenolic-acid	Dehydrogenase inhibitor	98.17	LGG	Pos
mocetinostat	HDAC inhibitor	98.15	LGG	Pos
A-443644	AKT inhibitor	98.1	LGG	Pos
BMS-536924	IGF-1 inhibitor	98.1	LGG	Pos
bisindolylmaleimide-ix	CDK inhibitor	98.1	LGG	Pos
JNJ-7706621	CDK inhibitor	98.08	LGG	Pos
PIK-75	DNA protein kinase inhibitor	98.06	LGG	Pos
pirarubicin	Topoisomerase inhibitor	97.99	LGG	Pos
mitoxantrone	Topoisomerase inhibitor	97.96	LGG	Pos
ISOX	HDAC inhibitor	97.8	LGG	Pos
U-0126	MEK inhibitor	97.74	LGG	Pos
camptothecin	Topoisomerase inhibitor	97.74	LGG	Pos
PHA-793887	CDK inhibitor	97.57	LGG	Pos
doxorubicin	Topoisomerase inhibitor	97.45	LGG	Pos
mycophenolate-mofetil	Dehydrogenase inhibitor	97.36	LGG	Pos
vorinostat	HDAC inhibitor	97.34	LGG	Pos
trichostatin-a	HDAC inhibitor	97.25	LGG	Pos
givinostat	HDAC inhibitor	97.22	LGG	Pos
PI-103	MTOR inhibitor	97.11	LGG	Pos
GSK-1059615	PI3K inhibitor	97.08	LGG	Pos
WZ-4-145	EGFR inhibitor	96.93	LGG	Pos
topotecan	Topoisomerase inhibitor	96.93	LGG	Pos
AS-605240	PI3K inhibitor	96.93	LGG	Pos
PIK-90	PI3K inhibitor	96.86	LGG	Pos
cerivastatin	HMGCR inhibitor	96.85	LGG	Pos
cytarabine	Ribonucleotide reductase inhibitor	96.79	LGG	Pos
staurosporine	PKC inhibitor	96.48	LGG	Pos
entinostat	HDAC inhibitor	96.43	LGG	Pos
MK-2206	AKT inhibitor	96.41	LGG	Pos
tivozanib	VEGFR inhibitor	96.32	LGG	Pos
WT-171	HDAC inhibitor	96.28	LGG	Pos
wortmannin	PI3K inhibitor	96.26	LGG	Pos
temsirolimus	MTOR inhibitor	96.18	LGG	Pos
GDC-0941	PI3K inhibitor	96.18	LGG	Pos
gemcitabine	Ribonucleotide reductase inhibitor	96.09	LGG	Pos
SIB-1893	Glutamate receptor antagonist	95.99	LGG	Pos
sunitinib	FLT3 inhibitor	95.9	LGG	Pos
BMS-345541	IKK inhibitor	95.88	LGG	Pos
APHA-compound-8	HDAC inhibitor	95.84	LGG	Pos
idarubicin	Topoisomerase inhibitor	95.77	LGG	Pos
methotrexate	Dihydrofolate reductase inhibitor	95.56	LGG	Pos
AKT-inhibitor-1-2	AKT inhibitor	95.53	LGG	Pos
dactolisib	MTOR inhibitor	95.45	LGG	Pos
strophanthidin	ATPase inhibitor	95.41	LGG	Pos
WYE-125132	MTOR inhibitor	95.39	LGG	Pos
moclobemide	Monoamine oxidase inhibitor	95.31	LGG	Pos
OSI-027	MTOR inhibitor	95.28	LGG	Pos
panobinostat	HDAC inhibitor	95.28	LGG	Pos
avrainvillamide-analog-2	nucleophosmin inhibitor	95.23	LGG	Pos
AZD-8055	MTOR inhibitor	95.17	LGG	Pos
prostaglandin-a1	HSP inducer	-95.02	LGG	Neg
NF-449	Purinergic receptor antagonist	-95.28	LGG	Neg
androstenol	GABA receptor modulator	-95.32	LGG	Neg
acitretin	Retinoid receptor agonist	-95.58	LGG	Neg
16,16-dimethylprostaglandin-e2	Prostanoid receptor agonist	-95.69	LGG	Neg
RHO-kinase-inhibitor-III[rockout]	Rho associated kinase inhibitor	-96.01	LGG	Neg
epigallocatechin	Nitric oxide synthase inhibitor	-96.29	LGG	Neg
flupirtine	Glutamate receptor antagonist	-96.89	LGG	Neg
evodiamine	ATPase inhibitor	-97.05	LGG	Neg
RITA	MDM inhibitor	-97.43	LGG	Neg
temozolomide	DNA alkylating agent	-97.46	LGG	Neg
SB-415286	Glycogen synthase kinase inhibitor	-97.5	LGG	Neg
actarit	Interleukin receptor agonist	-97.6	LGG	Neg
tyrphostin-AG-1295	PDGFR receptor inhibitor	-97.67	LGG	Neg
L-BSO	Glutathione transferase inhibitor	-97.99	LGG	Neg
desoxypeganine	Acetylcholinesterase inhibitor	-98.03	LGG	Neg
esmolol	Adrenergic receptor antagonist	-98.18	LGG	Neg
ruxolitinib	JAK inhibitor	-98.36	LGG	Neg
pioglitazone	Insulin sensitizer	-98.7	LGG	Neg
fluoropyruvate	Pyruvate dehydrogenase kinase inhibitor	-98.71	LGG	Neg
losartan	Angiotensin receptor antagonist	-98.93	LGG	Neg
deferiprone	Chelating agent	-99.08	LGG	Neg
3-amino-benzamide	PARP inhibitor	-99.3	LGG	Neg
geranylgeraniol	Farnesyltransferase inhibitor	-99.37	LGG	Neg
enzastaurin	PKC inhibitor	-99.4	LGG	Neg
PKCbeta-inhibitor	PKC inhibitor	-99.44	LGG	Neg
SB-216763	Glycogen synthase kinase inhibitor	-99.6	LGG	Neg
olanzapine	Dopamine receptor antagonist	-99.61	LGG	Neg
purvalanol-a	CDK inhibitor	99.75	LIHC	Pos
JAK3-inhibitor-VI	JAK inhibitor	99.37	LIHC	Pos
mocetinostat	HDAC inhibitor	99.22	LIHC	Pos
calyculin	Protein phosphatase inhibitor	99.15	LIHC	Pos
linifanib	PDGFR receptor inhibitor	99.01	LIHC	Pos
SU-11652	Tyrosine kinase inhibitor	98.84	LIHC	Pos
aminopurvalanol-a	Tyrosine kinase inhibitor	98.77	LIHC	Pos
entinostat	HDAC inhibitor	98.56	LIHC	Pos
PI-103	MTOR inhibitor	98.45	LIHC	Pos
ochratoxin-a	Phenylalanyl tRNA synthetase inhibitor	98.34	LIHC	Pos
dorsomorphin	AMPK inhibitor	98.29	LIHC	Pos
palbociclib	CDK inhibitor	98.29	LIHC	Pos
JNK-9L	JNK inhibitor	98.27	LIHC	Pos
ZG-10	JNK inhibitor	98.24	LIHC	Pos
A-443644	AKT inhibitor	98.24	LIHC	Pos
mepacrine	Cytokine production inhibitor	98.24	LIHC	Pos
PF-562271	Focal adhesion kinase inhibitor	98.2	LIHC	Pos
BMS-345541	IKK inhibitor	98.17	LIHC	Pos
JNJ-7706621	CDK inhibitor	98.17	LIHC	Pos
alvocidib	CDK inhibitor	98.17	LIHC	Pos
AT-7519	CDK inhibitor	98.16	LIHC	Pos
PHA-793887	CDK inhibitor	98.13	LIHC	Pos
ER-27319	Mediator release inhibitor	98.1	LIHC	Pos
cyclopamine	Smoothened receptor antagonist	98.1	LIHC	Pos
lestaurtinib	FLT3 inhibitor	98.06	LIHC	Pos
dactinomycin	RNA polymerase inhibitor	98.06	LIHC	Pos
BX-912	Pyruvate dehydrogenase kinase inhibitor	98.03	LIHC	Pos
bisindolylmaleimide-ix	CDK inhibitor	98.01	LIHC	Pos
topotecan	Topoisomerase inhibitor	97.99	LIHC	Pos
chromomycin-a3	DNA binding agent	97.96	LIHC	Pos
CGP-60474	CDK inhibitor	97.96	LIHC	Pos
camptothecin	Topoisomerase inhibitor	97.96	LIHC	Pos
pidorubicine	Topoisomerase inhibitor	97.96	LIHC	Pos
triptolide	RNA polymerase inhibitor	97.74	LIHC	Pos
PIK-75	DNA protein kinase inhibitor	97.67	LIHC	Pos
staurosporine	PKC inhibitor	97.53	LIHC	Pos
bisbenzimide	DNA binding agent	97.48	LIHC	Pos
pirarubicin	Topoisomerase inhibitor	97.33	LIHC	Pos
5-iodotubercidin	Adenosine kinase inhibitor	97.29	LIHC	Pos
Merck60	HDAC inhibitor	97.18	LIHC	Pos
AKT-inhibitor-1-2	AKT inhibitor	97.15	LIHC	Pos
mitoxantrone	Topoisomerase inhibitor	97.13	LIHC	Pos
ellipticine	Topoisomerase inhibitor	96.93	LIHC	Pos
doxorubicin	Topoisomerase inhibitor	96.84	LIHC	Pos
HG-5-113-01	Protein kinase inhibitor	96.69	LIHC	Pos
wortmannin	PI3K inhibitor	96.69	LIHC	Pos
BI-2536	PLK inhibitor	96.69	LIHC	Pos
KU-0060648	DNA dependent protein kinase inhibitor	96.65	LIHC	Pos
daunorubicin	RNA synthesis inhibitor	96.29	LIHC	Pos
menadione	Mitochondrial DNA polymerase inhibitor	96.25	LIHC	Pos
angiogenesis-inhibitor	Angiogenesis inhibitor	96.16	LIHC	Pos
RO-90-7501	Beta amyloid inhibitor	95.78	LIHC	Pos
AZD-8055	MTOR inhibitor	95.43	LIHC	Pos
SID-26681509	Cathepsin inhibitor	95.42	LIHC	Pos
cycloheximide	Protein synthesis inhibitor	95.41	LIHC	Pos
NVP-TAE684	ALK inhibitor	95.38	LIHC	Pos
AS-601245	JNK inhibitor	95	LIHC	Pos
MK-1775	WEE1 kinase inhibitor	-95.07	LIHC	Neg
3-amino-benzamide	PARP inhibitor	-95.08	LIHC	Neg
huperzine-a	Acetylcholinesterase inhibitor	-95.38	LIHC	Neg
dexamethasone	Glucocorticoid receptor agonist	-95.75	LIHC	Neg
IB-MECA	Adenosine receptor agonist	-95.96	LIHC	Neg
maraviroc	CC chemokine receptor antagonist	-96.74	LIHC	Neg
ABT-751	Tubulin inhibitor	-96.79	LIHC	Neg
cholic-acid	Bile acid	-96.94	LIHC	Neg
GW-843682X	PLK inhibitor	-97.57	LIHC	Neg
AR-C133057XX	Nitric oxide synthase inhibitor	-98.63	LIHC	Neg
tyrphostin-AG-1295	PDGFR receptor inhibitor	-98.65	LIHC	Neg
temozolomide	DNA alkylating agent	-98.69	LIHC	Neg
orantinib	FGFR inhibitor	-98.8	LIHC	Neg
epothilone	Microtubule inhibitor	-98.84	LIHC	Neg
NF-449	Purinergic receptor antagonist	-98.87	LIHC	Neg
triacsin-c	Adrenergic receptor antagonist	-98.87	LIHC	Neg
YK-4279	Apoptosis stimulant	-99.05	LIHC	Neg
GANT-58	GLI antagonist	-99.25	LIHC	Neg
valproic-acid	HDAC inhibitor	-99.68	LIHC	Neg
physostigmine	Acetylcholinesterase inhibitor	99.3	LUAD	Pos
RO-90-7501	Beta amyloid inhibitor	98.63	LUAD	Pos
tiaprofenic-acid	Cyclooxygenase inhibitor	98.59	LUAD	Pos
AM-404	Cyclooxygenase inhibitor	98.41	LUAD	Pos
bimatoprost	Prostanoid receptor agonist	98.35	LUAD	Pos
OBAA	Phospholipase inhibitor	97.8	LUAD	Pos
JNJ-7706621	CDK inhibitor	97.78	LUAD	Pos
triptolide	RNA polymerase inhibitor	97.6	LUAD	Pos
PHA-793887	CDK inhibitor	97.53	LUAD	Pos
AT-7519	CDK inhibitor	97.04	LUAD	Pos
alvocidib	CDK inhibitor	97.04	LUAD	Pos
HU-211	Glutamate receptor antagonist	96.9	LUAD	Pos
CGP-60474	CDK inhibitor	96.89	LUAD	Pos
AMG-9810	TRPV antagonist	96.83	LUAD	Pos
quercetin	Polar auxin transport inhibitor	96.67	LUAD	Pos
chromomycin-a3	DNA binding agent	96.61	LUAD	Pos
Merck60	HDAC inhibitor	96.58	LUAD	Pos
ER-27319	Mediator release inhibitor	96.49	LUAD	Pos
camptothecin	Topoisomerase inhibitor	96.47	LUAD	Pos
JNK-9L	JNK inhibitor	96.4	LUAD	Pos
lypressin	Vasopressin receptor agonist	96.34	LUAD	Pos
entinostat	HDAC inhibitor	96.33	LUAD	Pos
ZG-10	JNK inhibitor	96.32	LUAD	Pos
fluperlapine	Serotonin receptor antagonist	96.27	LUAD	Pos
RO-04-5595	Glutamate receptor antagonist	96.19	LUAD	Pos
mocetinostat	HDAC inhibitor	95.99	LUAD	Pos
calyculin	Protein phosphatase inhibitor	95.99	LUAD	Pos
dactinomycin	RNA polymerase inhibitor	95.68	LUAD	Pos
fludarabine	DNA synthesis inhibitor	95.65	LUAD	Pos
A-443644	AKT inhibitor	95.33	LUAD	Pos
PF-562271	Focal adhesion kinase inhibitor	95.29	LUAD	Pos
AS-601245	JNK inhibitor	95.24	LUAD	Pos
3,3'-diindolylmethane	CHK inhibitor	-95.05	LUAD	Neg
tyrphostin-AG-112	Protein tyrosine kinase inhibitor	-95.21	LUAD	Neg
RO-10-5824	Dopamine receptor agonist	-95.38	LUAD	Neg
nikkomycin	Chitin inhibitor	-95.57	LUAD	Neg
guanabenz	Adrenergic receptor agonist	-95.72	LUAD	Neg
fluticasone	Glucocorticoid receptor agonist	-95.88	LUAD	Neg
sulfafurazole	Bacterial antifolate	-95.91	LUAD	Neg
actarit	Interleukin receptor agonist	-95.95	LUAD	Neg
baeomycesic-acid	Lipoxygenase inhibitor	-96.01	LUAD	Neg
beclometasone	Glucocorticoid receptor agonist	-96.02	LUAD	Neg
betamethasone	Glucocorticoid receptor agonist	-96.05	LUAD	Neg
MEK1-2-inhibitor	MEK inhibitor	-96.16	LUAD	Neg
desoxypeganine	Acetylcholinesterase inhibitor	-96.47	LUAD	Neg
mupirocin	Isoleucyl-tRNA synthetase inhibitor	-96.55	LUAD	Neg
fluocinonide	Glucocorticoid receptor agonist	-96.7	LUAD	Neg
sitagliptin	Dipeptidyl peptidase inhibitor	-96.83	LUAD	Neg
desoxycortone	Mineralocorticoid receptor agonist	-96.87	LUAD	Neg
GW-9662	PPAR receptor antagonist	-97.08	LUAD	Neg
SRC-kinase-inhibitor-II	SRC inhibitor	-97.1	LUAD	Neg
timolol	Adrenergic receptor antagonist	-97.22	LUAD	Neg
nitrazepam	Benzodiazepine receptor agonist	-97.58	LUAD	Neg
fluoropyruvate	Pyruvate dehydrogenase kinase inhibitor	-97.64	LUAD	Neg
griseofulvin	Tubulin inhibitor	-97.74	LUAD	Neg
PKCbeta-inhibitor	PKC inhibitor	-98.1	LUAD	Neg
arecaidine	Acetylcholine receptor agonist	-98.2	LUAD	Neg
oxymetholone	Androgen receptor agonist	-98.41	LUAD	Neg
phenprobamate	Muscle relaxant	-98.52	LUAD	Neg
ascorbyl-palmitate	antioxidant	-98.98	LUAD	Neg
mocetinostat	HDAC inhibitor	98.94	LUSC	Pos
lestaurtinib	FLT3 inhibitor	98.59	LUSC	Pos
AS-601245	JNK inhibitor	98.45	LUSC	Pos
cyclopamine	Smoothened receptor antagonist	98.38	LUSC	Pos
daunorubicin	RNA synthesis inhibitor	98.34	LUSC	Pos
ZG-10	JNK inhibitor	98.31	LUSC	Pos
triptolide	RNA polymerase inhibitor	98.31	LUSC	Pos
pidorubicine	Topoisomerase inhibitor	98.27	LUSC	Pos
pirarubicin	Topoisomerase inhibitor	98.24	LUSC	Pos
ER-27319	Mediator release inhibitor	98.24	LUSC	Pos
alvocidib	CDK inhibitor	98.24	LUSC	Pos
PF-562271	Focal adhesion kinase inhibitor	98.2	LUSC	Pos
AT-7519	CDK inhibitor	98.2	LUSC	Pos
HG-5-113-01	Protein kinase inhibitor	98.13	LUSC	Pos
bisindolylmaleimide-ix	CDK inhibitor	98.13	LUSC	Pos
PIK-75	DNA protein kinase inhibitor	98.1	LUSC	Pos
A-443644	AKT inhibitor	98.06	LUSC	Pos
topotecan	Topoisomerase inhibitor	98.03	LUSC	Pos
chromomycin-a3	DNA binding agent	97.96	LUSC	Pos
JNK-9L	JNK inhibitor	97.96	LUSC	Pos
JNJ-7706621	CDK inhibitor	97.96	LUSC	Pos
BMS-345541	IKK inhibitor	97.94	LUSC	Pos
5-iodotubercidin	Adenosine kinase inhibitor	97.82	LUSC	Pos
camptothecin	Topoisomerase inhibitor	97.78	LUSC	Pos
dihydroergocristine	Adrenergic receptor antagonist	97.78	LUSC	Pos
bisbenzimide	DNA binding agent	97.61	LUSC	Pos
doxorubicin	Topoisomerase inhibitor	97.6	LUSC	Pos
AKT-inhibitor-1-2	AKT inhibitor	97.45	LUSC	Pos
PHA-793887	CDK inhibitor	97.42	LUSC	Pos
H-7	PKA inhibitor	97.14	LUSC	Pos
CGP-60474	CDK inhibitor	96.7	LUSC	Pos
dactinomycin	RNA polymerase inhibitor	96.58	LUSC	Pos
PP-30	RAF inhibitor	96.38	LUSC	Pos
purvalanol-a	CDK inhibitor	96.37	LUSC	Pos
DL-PDMP	Glucosyltransferase inhibitor	96.14	LUSC	Pos
idarubicin	Topoisomerase inhibitor	95.63	LUSC	Pos
PI-103	MTOR inhibitor	95.6	LUSC	Pos
BMS-536924	IGF-1 inhibitor	95.48	LUSC	Pos
SB-205607	Delta 1 opioid receptor agonist	95.37	LUSC	Pos
tivozanib	VEGFR inhibitor	95.24	LUSC	Pos
fenbendazole	Tubulin inhibitor	-95.14	LUSC	Neg
actarit	Interleukin receptor agonist	-95.51	LUSC	Neg
AS-604850	PI3K inhibitor	-95.62	LUSC	Neg
SB-216763	Glycogen synthase kinase inhibitor	-95.75	LUSC	Neg
rilmenidine	Adrenergic receptor agonist	-96.02	LUSC	Neg
cholic-acid	Bile acid	-96.23	LUSC	Neg
ciclacillin	Bacterial cell wall synthesis inhibitor	-96.44	LUSC	Neg
PT-630	Dipeptidyl peptidase inhibitor	-96.52	LUSC	Neg
ABT-751	Tubulin inhibitor	-96.55	LUSC	Neg
tyrphostin-AG-1295	PDGFR receptor inhibitor	-96.82	LUSC	Neg
ascorbyl-palmitate	antioxidant	-96.97	LUSC	Neg
SB-525334	TGF beta receptor inhibitor	-97.64	LUSC	Neg
4-(2-Amino-ethyl)-benzenesulfonamide	carbonic anhydrase inhibitor	-97.74	LUSC	Neg
fluoropyruvate	Pyruvate dehydrogenase kinase inhibitor	-97.85	LUSC	Neg
ofloxacin	Bacterial DNA gyrase inhibitor	-97.99	LUSC	Neg
gedunin	HSP inhibitor	-98.52	LUSC	Neg
sitagliptin	Dipeptidyl peptidase inhibitor	-98.56	LUSC	Neg
kinetin-riboside	Apoptosis stimulant	-98.7	LUSC	Neg
oligomycin-c	ATPase inhibitor	97.78	MESO	Pos
BI-2536	PLK inhibitor	97.6	MESO	Pos
entinostat	HDAC inhibitor	97.57	MESO	Pos
PI-103	MTOR inhibitor	97.43	MESO	Pos
mocetinostat	HDAC inhibitor	97.18	MESO	Pos
AKT-inhibitor-1-2	AKT inhibitor	97.06	MESO	Pos
LDN-193189	Serine/threonine kinase inhibitor	96.89	MESO	Pos
BMS-536924	IGF-1 inhibitor	96.83	MESO	Pos
azelastine	Histamine receptor antagonist	96.42	MESO	Pos
KU-0060648	DNA dependent protein kinase inhibitor	96.36	MESO	Pos
WAY-170523	Metalloproteinase inhibitor	96.23	MESO	Pos
SU-11652	Tyrosine kinase inhibitor	96.17	MESO	Pos
ZG-10	JNK inhibitor	96.1	MESO	Pos
topotecan	Topoisomerase inhibitor	95.95	MESO	Pos
AMG-9810	TRPV antagonist	95.81	MESO	Pos
everolimus	MTOR inhibitor	95.74	MESO	Pos
ZSTK-474	PI3K inhibitor	95.7	MESO	Pos
temsirolimus	MTOR inhibitor	95.38	MESO	Pos
AS-601245	JNK inhibitor	95.06	MESO	Pos
GDC-0941	PI3K inhibitor	95.01	MESO	Pos
zebularine	DNA methyltransferase inhibitor	-95	MESO	Neg
auraptene	Nitric oxide production inhibitor	-95.14	MESO	Neg
lenalidomide	Antineoplastic	-95.21	MESO	Neg
VU-0400193-3	Glutamate receptor modulator	-95.26	MESO	Neg
rucaparib	PARP inhibitor	-95.68	MESO	Neg
actarit	Interleukin receptor agonist	-95.93	MESO	Neg
PT-630	Dipeptidyl peptidase inhibitor	-96.45	MESO	Neg
harpagoside	Acetylcholinesterase inhibitor	-96.86	MESO	Neg
SJ-172550	MDM inhibitor	-96.93	MESO	Neg
cholic-acid	Bile acid	-97.07	MESO	Neg
deferiprone	Chelating agent	-97.08	MESO	Neg
palonosetron	Serotonin receptor antagonist	-97.57	MESO	Neg
triacsin-c	Adrenergic receptor antagonist	-97.74	MESO	Neg
ascorbyl-palmitate	antioxidant	-97.91	MESO	Neg
orantinib	FGFR inhibitor	-99.08	MESO	Neg
AC-55649	Retinoid receptor agonist	-99.26	MESO	Neg
TG100-115	NA	-99.33	MESO	Neg
sitagliptin	Dipeptidyl peptidase inhibitor	-99.37	MESO	Neg
fluoropyruvate	Pyruvate dehydrogenase kinase inhibitor	-99.4	MESO	Neg
calyculin	Protein phosphatase inhibitor	99.56	OV	Pos
entinostat	HDAC inhibitor	99.05	OV	Pos
tosufloxacin	Bacterial DNA gyrase inhibitor	98.17	OV	Pos
Merck60	HDAC inhibitor	97.96	OV	Pos
disulfiram	Aldehyde dehydrogenase inhibitor	97.7	OV	Pos
heraclenol	Vitamin K antagonist	97.37	OV	Pos
ZG-10	JNK inhibitor	97.27	OV	Pos
everolimus	MTOR inhibitor	96.76	OV	Pos
BMS-345541	IKK inhibitor	96.19	OV	Pos
doxorubicin	Topoisomerase inhibitor	96.06	OV	Pos
narciclasine	Coflilin signaling pathway activator	95.93	OV	Pos
JWE-035	Aurora kinase inhibitor	95.89	OV	Pos
SU-11652	Tyrosine kinase inhibitor	95.86	OV	Pos
orlistat	Lipase inhibitor	95.85	OV	Pos
phorbol-12-myristate-13-acetate	PKC activator	95.79	OV	Pos
loratadine	Histamine receptor antagonist	95.62	OV	Pos
BI-2536	PLK inhibitor	95.6	OV	Pos
bisacodyl	Laxative	95.46	OV	Pos
ellipticine	Topoisomerase inhibitor	95.42	OV	Pos
triptolide	RNA polymerase inhibitor	95.19	OV	Pos
valproic-acid	HDAC inhibitor	-95.03	OV	Neg
nicergoline	Adrenergic receptor antagonist	-95.12	OV	Neg
guggulsterone	Cholesterol inhibitor	-95.38	OV	Neg
PKCbeta-inhibitor	PKC inhibitor	-95.38	OV	Neg
GSK-429286A	Rho associated kinase inhibitor	-95.42	OV	Neg
temozolomide	DNA alkylating agent	-95.72	OV	Neg
tyrphostin-AG-1295	PDGFR receptor inhibitor	-95.84	OV	Neg
epitestosterone	Inactive testosterone analog	-95.95	OV	Neg
geranylgeraniol	Farnesyltransferase inhibitor	-95.96	OV	Neg
3,3'-diindolylmethane	CHK inhibitor	-96.32	OV	Neg
AS-604850	PI3K inhibitor	-96.35	OV	Neg
UNC-0321	Histone lysine methyltransferase inhibitor	-96.44	OV	Neg
ibudilast	Leukotriene receptor antagonist	-96.62	OV	Neg
hypericin	Tyrosine kinase inhibitor	-96.67	OV	Neg
tyrphostin-AG-112	Protein tyrosine kinase inhibitor	-97.15	OV	Neg
eicosatetraynoic-acid	Cyclooxygenase inhibitor	-97.53	OV	Neg
SB-525334	TGF beta receptor inhibitor	-97.92	OV	Neg
huperzine-a	Acetylcholinesterase inhibitor	-98.13	OV	Neg
orantinib	FGFR inhibitor	-98.17	OV	Neg
nifedipine	Calcium channel blocker	-98.66	OV	Neg
BAS-09104376	HIV integrase inhibitor	-99.05	OV	Neg
SJ-172550	MDM inhibitor	-99.3	OV	Neg
deferiprone	Chelating agent	-99.37	OV	Neg
sitagliptin	Dipeptidyl peptidase inhibitor	-99.4	OV	Neg
ascorbyl-palmitate	antioxidant	-99.47	OV	Neg
n-(3-acetamidophenyl)-3-chlorobenzamide	Glutamate receptor antagonist	-99.47	OV	Neg
pantoprazole	ATPase inhibitor	-99.86	OV	Neg
phorbol-12-myristate-13-acetate	PKC activator	99.45	PAAD	Pos
entinostat	HDAC inhibitor	98.94	PAAD	Pos
Merck60	HDAC inhibitor	98.52	PAAD	Pos
mocetinostat	HDAC inhibitor	98.25	PAAD	Pos
AT-7519	CDK inhibitor	98.24	PAAD	Pos
PP-30	RAF inhibitor	98.15	PAAD	Pos
ZG-10	JNK inhibitor	98.06	PAAD	Pos
CGP-60474	CDK inhibitor	97.78	PAAD	Pos
WYE-354	MTOR inhibitor	97.64	PAAD	Pos
JNK-9L	JNK inhibitor	97.62	PAAD	Pos
triptolide	RNA polymerase inhibitor	97.36	PAAD	Pos
PF-562271	Focal adhesion kinase inhibitor	97.29	PAAD	Pos
JNJ-7706621	CDK inhibitor	97.07	PAAD	Pos
linifanib	PDGFR receptor inhibitor	96.79	PAAD	Pos
AKT-inhibitor-1-2	AKT inhibitor	96.61	PAAD	Pos
depudecin	HDAC inhibitor	96.54	PAAD	Pos
cytochalasin-d	Actin polymerization inhibitor	96.4	PAAD	Pos
chromomycin-a3	DNA binding agent	96.22	PAAD	Pos
alvocidib	CDK inhibitor	96.16	PAAD	Pos
PI-103	MTOR inhibitor	96.05	PAAD	Pos
BMS-754807	IGF-1 inhibitor	95.98	PAAD	Pos
AS-601245	JNK inhibitor	95.88	PAAD	Pos
LFM-A12	EGFR inhibitor	95.03	PAAD	Pos
SB-216763	Glycogen synthase kinase inhibitor	-95.27	PAAD	Neg
tolcapone	Catechol O methyltransferase inhibitor	-95.46	PAAD	Neg
tyrphostin-AG-126	ERK1 and ERK2 phosphorylation inhibitor	-95.49	PAAD	Neg
verrucarin-a	Protein synthesis inhibitor	-96.19	PAAD	Neg
XMD-892	MAP kinase inhibitor	-96.34	PAAD	Neg
VX-222	HCV inhibitor	-96.77	PAAD	Neg
GW-843682X	PLK inhibitor	-98.27	PAAD	Neg
entinostat	HDAC inhibitor	98.48	PCPG	Pos
ZG-10	JNK inhibitor	98.1	PCPG	Pos
BMS-345541	IKK inhibitor	98.03	PCPG	Pos
JNK-9L	JNK inhibitor	97.96	PCPG	Pos
chromomycin-a3	DNA binding agent	97.82	PCPG	Pos
PF-562271	Focal adhesion kinase inhibitor	96.55	PCPG	Pos
triptolide	RNA polymerase inhibitor	95.66	PCPG	Pos
PIK-75	DNA protein kinase inhibitor	95.61	PCPG	Pos
AS-601245	JNK inhibitor	95.53	PCPG	Pos
cephaeline	Protein synthesis inhibitor	-95.01	PCPG	Neg
chenodeoxycholic-acid	11-beta-HSD1 inhibitor	-95.12	PCPG	Neg
tenovins	SIRT inhibitor	-95.36	PCPG	Neg
olanzapine	Dopamine receptor antagonist	-95.57	PCPG	Neg
tyrphostin-AG-1296	FLT3 inhibitor	-95.93	PCPG	Neg
kinetin-riboside	Apoptosis stimulant	-96.84	PCPG	Neg
PP-30	RAF inhibitor	99.19	PRAD	Pos
entinostat	HDAC inhibitor	98.63	PRAD	Pos
VAMA-37	DNA dependent protein kinase inhibitor	98.59	PRAD	Pos
erythrosine	Coloring agent	98.58	PRAD	Pos
PI-103	MTOR inhibitor	97.99	PRAD	Pos
ZG-10	JNK inhibitor	97.96	PRAD	Pos
APHA-compound-8	HDAC inhibitor	97.88	PRAD	Pos
OSI-027	MTOR inhibitor	97.84	PRAD	Pos
bisindolylmaleimide-ix	CDK inhibitor	97.74	PRAD	Pos
AT-7519	CDK inhibitor	97.67	PRAD	Pos
CGP-60474	CDK inhibitor	97.53	PRAD	Pos
JNJ-7706621	CDK inhibitor	97.43	PRAD	Pos
selumetinib	MEK inhibitor	97.43	PRAD	Pos
BMS-754807	IGF-1 inhibitor	97.36	PRAD	Pos
staurosporine	PKC inhibitor	97.3	PRAD	Pos
BMS-536924	IGF-1 inhibitor	97.29	PRAD	Pos
ZSTK-474	PI3K inhibitor	97.18	PRAD	Pos
trimidox	Ribonucleotide reductase inhibitor	97.06	PRAD	Pos
AS-601245	JNK inhibitor	97.02	PRAD	Pos
mocetinostat	HDAC inhibitor	96.97	PRAD	Pos
SU-11652	Tyrosine kinase inhibitor	96.97	PRAD	Pos
ER-27319	Mediator release inhibitor	96.93	PRAD	Pos
CAY-10470	NFkB pathway inhibitor	96.93	PRAD	Pos
AZD-8055	MTOR inhibitor	96.86	PRAD	Pos
GDC-0941	PI3K inhibitor	96.83	PRAD	Pos
mycophenolic-acid	Dehydrogenase inhibitor	96.63	PRAD	Pos
KU-0063794	MTOR inhibitor	96.34	PRAD	Pos
temsirolimus	MTOR inhibitor	96.26	PRAD	Pos
cytochalasin-d	Actin polymerization inhibitor	96.23	PRAD	Pos
camptothecin	Topoisomerase inhibitor	96.22	PRAD	Pos
methylene-blue	Guanylyl cyclase inhibitor	96.19	PRAD	Pos
dactolisib	MTOR inhibitor	96.19	PRAD	Pos
gemcitabine	Ribonucleotide reductase inhibitor	96.12	PRAD	Pos
LFM-A12	EGFR inhibitor	96.07	PRAD	Pos
tremulacin	Lipoxygenase inhibitor	95.95	PRAD	Pos
antimycin-a	ATP synthase inhibitor	95.92	PRAD	Pos
PAC-1	Caspase activator	95.91	PRAD	Pos
phorbol-12-myristate-13-acetate	PKC activator	95.84	PRAD	Pos
AKT-inhibitor-1-2	AKT inhibitor	95.83	PRAD	Pos
triptolide	RNA polymerase inhibitor	95.82	PRAD	Pos
pyroxamide	HDAC inhibitor	95.77	PRAD	Pos
JNK-9L	JNK inhibitor	95.71	PRAD	Pos
ganciclovir	DNA polymerase inhibitor	95.32	PRAD	Pos
doxorubicin	Topoisomerase inhibitor	95.2	PRAD	Pos
AZ-628	RAF inhibitor	95.14	PRAD	Pos
PI-828	PI3K inhibitor	95.14	PRAD	Pos
JAK3-inhibitor-VI	JAK inhibitor	95.03	PRAD	Pos
eugenitol	Bacterial quorum sensing inhibitor	-95.09	PRAD	Neg
evodiamine	ATPase inhibitor	-95.24	PRAD	Neg
n-(3-acetamidophenyl)-3-chlorobenzamide	Glutamate receptor antagonist	-95.37	PRAD	Neg
androstenol	GABA receptor modulator	-95.38	PRAD	Neg
lupanine	Sodium channel blocker	-95.68	PRAD	Neg
ornidazole	Antiprotozoal	-95.68	PRAD	Neg
griseofulvin	Tubulin inhibitor	-95.68	PRAD	Neg
temozolomide	DNA alkylating agent	-95.81	PRAD	Neg
dicloxacillin	Bacterial cell wall synthesis inhibitor	-95.86	PRAD	Neg
1-benzylimidazole	Thromboxane synthase inhibitor	-95.88	PRAD	Neg
actarit	Interleukin receptor agonist	-95.95	PRAD	Neg
triacsin-c	Adrenergic receptor antagonist	-95.96	PRAD	Neg
desoxycortone	Mineralocorticoid receptor agonist	-96.25	PRAD	Neg
cholic-acid	Bile acid	-96.3	PRAD	Neg
BRD-A80383043	Glutamate receptor agonist	-96.32	PRAD	Neg
HLI-373	MDM inhibitor	-96.37	PRAD	Neg
SJ-172550	MDM inhibitor	-96.53	PRAD	Neg
pantoprazole	ATPase inhibitor	-96.7	PRAD	Neg
ciclacillin	Bacterial cell wall synthesis inhibitor	-96.7	PRAD	Neg
carbetocin	Oxytocin receptor agonist	-96.75	PRAD	Neg
ofloxacin	Bacterial DNA gyrase inhibitor	-96.79	PRAD	Neg
BAY-K8644	Calcium channel activator	-96.82	PRAD	Neg
SRC-kinase-inhibitor-II	SRC inhibitor	-97.17	PRAD	Neg
VX-222	HCV inhibitor	-97.18	PRAD	Neg
RHO-kinase-inhibitor-III[rockout]	Rho associated kinase inhibitor	-97.43	PRAD	Neg
loreclezole	GABA receptor agonist	-97.46	PRAD	Neg
BAS-09104376	HIV integrase inhibitor	-97.52	PRAD	Neg
tyrphostin-AG-1295	PDGFR receptor inhibitor	-97.64	PRAD	Neg
PT-630	Dipeptidyl peptidase inhibitor	-97.71	PRAD	Neg
pindolol	Adrenergic receptor antagonist	-97.72	PRAD	Neg
tubacin	HDAC inhibitor	-97.92	PRAD	Neg
AS-604850	PI3K inhibitor	-97.93	PRAD	Neg
nifedipine	Calcium channel blocker	-98.1	PRAD	Neg
harpagoside	Acetylcholinesterase inhibitor	-98.38	PRAD	Neg
VU-0420363-1	SARS coronavirus 3C-like protease inhibitor	-98.56	PRAD	Neg
orantinib	FGFR inhibitor	-98.66	PRAD	Neg
beta-CCP	Indoleamine 2,3-dioxygenase inhibitor	-98.68	PRAD	Neg
valproic-acid	HDAC inhibitor	-98.7	PRAD	Neg
brivanib	FGFR inhibitor	-98.8	PRAD	Neg
L-BSO	Glutathione transferase inhibitor	-98.84	PRAD	Neg
doxylamine	Histamine receptor antagonist	-98.94	PRAD	Neg
SB-216763	Glycogen synthase kinase inhibitor	-98.96	PRAD	Neg
PKCbeta-inhibitor	PKC inhibitor	-98.98	PRAD	Neg
TG100-115	NA	-99.11	PRAD	Neg
sitagliptin	Dipeptidyl peptidase inhibitor	-99.19	PRAD	Neg
AC-55649	Retinoid receptor agonist	-99.22	PRAD	Neg
flupirtine	Glutamate receptor antagonist	-99.58	PRAD	Neg
SB-525334	TGF beta receptor inhibitor	-99.69	PRAD	Neg
fluoropyruvate	Pyruvate dehydrogenase kinase inhibitor	-99.93	PRAD	Neg
bisbenzimide	DNA binding agent	99.89	READ	Pos
palbociclib	CDK inhibitor	99.79	READ	Pos
purvalanol-a	CDK inhibitor	99.75	READ	Pos
aminopurvalanol-a	Tyrosine kinase inhibitor	99.68	READ	Pos
JAK3-inhibitor-VI	JAK inhibitor	99.26	READ	Pos
wortmannin	PI3K inhibitor	99.26	READ	Pos
droxinostat	HDAC inhibitor	99.22	READ	Pos
HG-5-113-01	Protein kinase inhibitor	99.12	READ	Pos
camptothecin	Topoisomerase inhibitor	99.05	READ	Pos
lestaurtinib	FLT3 inhibitor	98.98	READ	Pos
NCH-51	HDAC inhibitor	98.97	READ	Pos
AS-605240	PI3K inhibitor	98.94	READ	Pos
ISOX	HDAC inhibitor	98.91	READ	Pos
selumetinib	MEK inhibitor	98.87	READ	Pos
WT-171	HDAC inhibitor	98.84	READ	Pos
PI-103	MTOR inhibitor	98.84	READ	Pos
SN-38	Topoisomerase inhibitor	98.84	READ	Pos
THM-I-94	HDAC inhibitor	98.77	READ	Pos
AZD-8055	MTOR inhibitor	98.73	READ	Pos
vorinostat	HDAC inhibitor	98.66	READ	Pos
trichostatin-a	HDAC inhibitor	98.63	READ	Pos
scriptaid	HDAC inhibitor	98.63	READ	Pos
pyroxamide	HDAC inhibitor	98.51	READ	Pos
AS-601245	JNK inhibitor	98.45	READ	Pos
givinostat	HDAC inhibitor	98.45	READ	Pos
HC-toxin	HDAC inhibitor	98.41	READ	Pos
topotecan	Topoisomerase inhibitor	98.41	READ	Pos
apicidin	HDAC inhibitor	98.41	READ	Pos
bisindolylmaleimide-ix	CDK inhibitor	98.41	READ	Pos
dactinomycin	RNA polymerase inhibitor	98.38	READ	Pos
daunorubicin	RNA synthesis inhibitor	98.38	READ	Pos
cyclopamine	Smoothened receptor antagonist	98.38	READ	Pos
Merck60	HDAC inhibitor	98.34	READ	Pos
PIK-75	DNA protein kinase inhibitor	98.34	READ	Pos
ZG-10	JNK inhibitor	98.34	READ	Pos
A-443644	AKT inhibitor	98.34	READ	Pos
AT-7519	CDK inhibitor	98.34	READ	Pos
CGP-60474	CDK inhibitor	98.34	READ	Pos
pidorubicine	Topoisomerase inhibitor	98.34	READ	Pos
dactolisib	MTOR inhibitor	98.34	READ	Pos
APHA-compound-8	HDAC inhibitor	98.31	READ	Pos
JNJ-7706621	CDK inhibitor	98.31	READ	Pos
doxorubicin	Topoisomerase inhibitor	98.31	READ	Pos
alvocidib	CDK inhibitor	98.31	READ	Pos
entinostat	HDAC inhibitor	98.31	READ	Pos
triptolide	RNA polymerase inhibitor	98.31	READ	Pos
BMS-345541	IKK inhibitor	98.27	READ	Pos
floxuridine	DNA synthesis inhibitor	98.27	READ	Pos
PHA-793887	CDK inhibitor	98.24	READ	Pos
chromomycin-a3	DNA binding agent	98.24	READ	Pos
PF-562271	Focal adhesion kinase inhibitor	98.2	READ	Pos
JNK-9L	JNK inhibitor	98.2	READ	Pos
BMS-754807	IGF-1 inhibitor	98.2	READ	Pos
mitoxantrone	Topoisomerase inhibitor	98.2	READ	Pos
NVP-TAE684	ALK inhibitor	98.2	READ	Pos
KU-0060648	DNA dependent protein kinase inhibitor	98.2	READ	Pos
teniposide	Topoisomerase inhibitor	98.2	READ	Pos
TG-101348	FLT3 inhibitor	98.17	READ	Pos
PI-828	PI3K inhibitor	98.17	READ	Pos
ER-27319	Mediator release inhibitor	98.17	READ	Pos
PIK-90	PI3K inhibitor	98.13	READ	Pos
GDC-0941	PI3K inhibitor	98.13	READ	Pos
5-iodotubercidin	Adenosine kinase inhibitor	98.06	READ	Pos
pirarubicin	Topoisomerase inhibitor	97.99	READ	Pos
dorsomorphin	AMPK inhibitor	97.96	READ	Pos
dacinostat	HDAC inhibitor	97.82	READ	Pos
idarubicin	Topoisomerase inhibitor	97.82	READ	Pos
BX-795	IKK inhibitor	97.82	READ	Pos
mocetinostat	HDAC inhibitor	97.78	READ	Pos
WYE-354	MTOR inhibitor	97.78	READ	Pos
L-690488	Inositol monophosphatase inhibitor	97.78	READ	Pos
KU-0063794	MTOR inhibitor	97.74	READ	Pos
crizotinib	ALK inhibitor	97.73	READ	Pos
mycophenolate-mofetil	Dehydrogenase inhibitor	97.61	READ	Pos
HSP90-inhibitor	HSP inhibitor	97.53	READ	Pos
PP-30	RAF inhibitor	97.39	READ	Pos
SU-11652	Tyrosine kinase inhibitor	97.36	READ	Pos
TPCA-1	IKK inhibitor	97.18	READ	Pos
belinostat	HDAC inhibitor	97.16	READ	Pos
linifanib	PDGFR receptor inhibitor	97.07	READ	Pos
panobinostat	HDAC inhibitor	97.05	READ	Pos
alisertib	Aurora kinase inhibitor	97	READ	Pos
amonafide	Topoisomerase inhibitor	97	READ	Pos
WYE-125132	MTOR inhibitor	96.94	READ	Pos
staurosporine	PKC inhibitor	96.9	READ	Pos
NVP-AUY922	HSP inhibitor	96.86	READ	Pos
AKT-inhibitor-1-2	AKT inhibitor	96.72	READ	Pos
MK-2206	AKT inhibitor	96.62	READ	Pos
BMS-536924	IGF-1 inhibitor	96.62	READ	Pos
oligomycin-c	ATPase inhibitor	96.55	READ	Pos
7b-cis	Exportin antagonist	96.52	READ	Pos
everolimus	MTOR inhibitor	96.37	READ	Pos
latrunculin-b	Actin polymerization inhibitor	96.13	READ	Pos
AG-14361	PARP inhibitor	96.09	READ	Pos
DL-PDMP	Glucosyltransferase inhibitor	96.04	READ	Pos
gemcitabine	Ribonucleotide reductase inhibitor	96.01	READ	Pos
WZ-4-145	EGFR inhibitor	95.9	READ	Pos
SB-218078	CHK inhibitor	95.77	READ	Pos
cytarabine	Ribonucleotide reductase inhibitor	95.74	READ	Pos
valdecoxib	Cyclooxygenase inhibitor	95.53	READ	Pos
WZ-3146	EGFR inhibitor	95.47	READ	Pos
simvastatin	HMGCR inhibitor	95.34	READ	Pos
temsirolimus	MTOR inhibitor	95.24	READ	Pos
CAY-10470	NFkB pathway inhibitor	95.11	READ	Pos
scopolamine	Acetylcholine receptor antagonist	-95.11	READ	Neg
navitoclax	BCL inhibitor	-95.11	READ	Neg
farnesol	FXR agonist	-95.18	READ	Neg
GW-9662	PPAR receptor antagonist	-95.19	READ	Neg
ciclacillin	Bacterial cell wall synthesis inhibitor	-95.2	READ	Neg
fenbendazole	Tubulin inhibitor	-95.38	READ	Neg
alrestatin	Aldose reductase inhibitor	-95.57	READ	Neg
SB-218795	Tachykinin antagonist	-95.61	READ	Neg
oxalomalic-acid	Isocitrate dehydrogenase inhibitor	-95.7	READ	Neg
tyrphostin-51	EGFR inhibitor	-95.72	READ	Neg
buphenine	Adrenergic receptor agonist	-95.73	READ	Neg
diethylstilbestrol	Estrogen receptor agonist	-95.83	READ	Neg
sunitinib	PLK inhibitor	-95.84	READ	Neg
nocodazole	Tubulin inhibitor	-95.88	READ	Neg
VX-222	HCV inhibitor	-95.94	READ	Neg
hydralazine	Vasodilator	-96.21	READ	Neg
danoprevir	HCV inhibitor	-96.38	READ	Neg
etamivan	Respiratory stimulant	-96.41	READ	Neg
darinaparsin	Apoptosis stimulant	-96.49	READ	Neg
RITA	MDM inhibitor	-96.51	READ	Neg
tyrphostin-AG-112	Protein tyrosine kinase inhibitor	-96.69	READ	Neg
RHO-kinase-inhibitor-III[rockout]	Rho associated kinase inhibitor	-96.7	READ	Neg
3-amino-benzamide	PARP inhibitor	-96.87	READ	Neg
hydroxycholesterol	LXR agonist	-97.03	READ	Neg
eicosatetraynoic-acid	Cyclooxygenase inhibitor	-97.03	READ	Neg
latrepirdine	Glutamate receptor antagonist	-97.15	READ	Neg
epothilone	Microtubule inhibitor	-97.39	READ	Neg
VUF-5681	Histamine receptor antagonist	-97.44	READ	Neg
SKF-96365	Calcium channel blocker	-97.46	READ	Neg
methoprene-acid	Retinoid receptor agonist	-97.57	READ	Neg
chloroquine	Antimalarial	-97.67	READ	Neg
albendazole	Anthelmintic	-97.67	READ	Neg
YK-4279	Apoptosis stimulant	-97.8	READ	Neg
NECA	Adenosine receptor agonist	-97.82	READ	Neg
sitagliptin	Dipeptidyl peptidase inhibitor	-97.89	READ	Neg
tyrphostin-1	EGFR inhibitor	-97.92	READ	Neg
maraviroc	CC chemokine receptor antagonist	-97.99	READ	Neg
rivaroxaban	Coagulation inhibitor	-98.01	READ	Neg
NF-449	Purinergic receptor antagonist	-98.26	READ	Neg
methantheline	Acetylcholine receptor antagonist	-98.34	READ	Neg
zebularine	DNA methyltransferase inhibitor	-98.48	READ	Neg
temozolomide	DNA alkylating agent	-98.52	READ	Neg
trioxsalen	DNA synthesis inhibitor	-98.56	READ	Neg
GANT-58	GLI antagonist	-98.73	READ	Neg
taurocholic-acid	Bile acid	-98.81	READ	Neg
AGK-2	SIRT inhibitor	-98.87	READ	Neg
rilmenidine	Adrenergic receptor agonist	-98.98	READ	Neg
MLN-8054	Aurora kinase inhibitor	-99.1	READ	Neg
evodiamine	ATPase inhibitor	-99.12	READ	Neg
triacsin-c	Adrenergic receptor antagonist	-99.15	READ	Neg
lonidamine	Glucokinase inhibitor	-99.2	READ	Neg
PKCbeta-inhibitor	PKC inhibitor	-99.3	READ	Neg
AR-C133057XX	Nitric oxide synthase inhibitor	-99.3	READ	Neg
BAY-K8644	Calcium channel activator	-99.33	READ	Neg
scoulerine	Adrenergic receptor antagonist	-99.37	READ	Neg
SJ-172550	MDM inhibitor	-99.42	READ	Neg
geranylgeraniol	Farnesyltransferase inhibitor	-99.47	READ	Neg
AC-55649	Retinoid receptor agonist	-99.47	READ	Neg
fluoropyruvate	Pyruvate dehydrogenase kinase inhibitor	-99.51	READ	Neg
brivanib	FGFR inhibitor	-99.61	READ	Neg
HO-013	PPAR receptor agonist	-99.65	READ	Neg
cholic-acid	Bile acid	-99.68	READ	Neg
AS-604850	PI3K inhibitor	-99.72	READ	Neg
androstenol	GABA receptor modulator	-99.72	READ	Neg
PT-630	Dipeptidyl peptidase inhibitor	-99.82	READ	Neg
valproic-acid	HDAC inhibitor	-99.86	READ	Neg
entinostat	HDAC inhibitor	98.56	SARC	Pos
hinokitiol	Tyrosinase inhibitor	98.48	SARC	Pos
mocetinostat	HDAC inhibitor	97.96	SARC	Pos
CS-110266	Dopamine receptor agonist	97.94	SARC	Pos
AS-601245	JNK inhibitor	97.92	SARC	Pos
AT-7519	CDK inhibitor	97.9	SARC	Pos
SU-11652	Tyrosine kinase inhibitor	97.84	SARC	Pos
bisindolylmaleimide-ix	CDK inhibitor	97.82	SARC	Pos
ZG-10	JNK inhibitor	97.78	SARC	Pos
PF-562271	Focal adhesion kinase inhibitor	97.74	SARC	Pos
ER-27319	Mediator release inhibitor	97.61	SARC	Pos
JNJ-7706621	CDK inhibitor	97.5	SARC	Pos
linifanib	PDGFR receptor inhibitor	97.46	SARC	Pos
BMS-345541	IKK inhibitor	97.44	SARC	Pos
YM-155	Survivin inhibitor	97.43	SARC	Pos
camptothecin	Topoisomerase inhibitor	97.33	SARC	Pos
iodoacetic-acid	Cysteine peptidase inhibitor	97.32	SARC	Pos
CGP-60474	CDK inhibitor	97.31	SARC	Pos
purvalanol-a	CDK inhibitor	97.23	SARC	Pos
LDN-193189	Serine/threonine kinase inhibitor	97.14	SARC	Pos
cyclopamine	Smoothened receptor antagonist	97.02	SARC	Pos
CP466722	ATM kinase inhibitor	96.99	SARC	Pos
SU-6656	SRC inhibitor	96.96	SARC	Pos
JNK-9L	JNK inhibitor	96.93	SARC	Pos
lestaurtinib	FLT3 inhibitor	96.9	SARC	Pos
dorsomorphin	AMPK inhibitor	96.83	SARC	Pos
topotecan	Topoisomerase inhibitor	96.8	SARC	Pos
sarmentogenin	ATPase inhibitor	96.64	SARC	Pos
BX-912	Pyruvate dehydrogenase kinase inhibitor	96.59	SARC	Pos
cymarin	ATPase inhibitor	96.58	SARC	Pos
triptolide	RNA polymerase inhibitor	96.57	SARC	Pos
staurosporine	PKC inhibitor	96.53	SARC	Pos
PI-103	MTOR inhibitor	96.48	SARC	Pos
mitoxantrone	Topoisomerase inhibitor	96.38	SARC	Pos
menadione	Mitochondrial DNA polymerase inhibitor	96.33	SARC	Pos
pirarubicin	Topoisomerase inhibitor	96.3	SARC	Pos
NVP-TAE684	ALK inhibitor	96.02	SARC	Pos
BMS-754807	IGF-1 inhibitor	95.95	SARC	Pos
narciclasine	Coflilin signaling pathway activator	95.88	SARC	Pos
phorbol-12-myristate-13-acetate	PKC activator	95.84	SARC	Pos
digoxin	ATPase inhibitor	95.79	SARC	Pos
digitoxigenin	ATPase inhibitor	95.77	SARC	Pos
chromomycin-a3	DNA binding agent	95.74	SARC	Pos
dactinomycin	RNA polymerase inhibitor	95.61	SARC	Pos
A-443644	AKT inhibitor	95.37	SARC	Pos
pidorubicine	Topoisomerase inhibitor	95.35	SARC	Pos
digitoxin	ATPase inhibitor	95.1	SARC	Pos
strophanthidin	ATPase inhibitor	95	SARC	Pos
gitoxigenin	ATPase inhibitor	95	SARC	Pos
n-(3-acetamidophenyl)-3-chlorobenzamide	Glutamate receptor antagonist	-95.09	SARC	Neg
VU-0400193-3	Glutamate receptor modulator	-95.11	SARC	Neg
QX-314	Sodium channel blocker	-95.28	SARC	Neg
lysylphenylalanyl-tyrosine	Heparin activation inhibitor	-95.45	SARC	Neg
skatole	Thrombin inhibitor	-95.83	SARC	Neg
sinensetin	Cyclooxygenase inhibitor	-95.87	SARC	Neg
rilmenidine	Adrenergic receptor agonist	-95.91	SARC	Neg
SB-216763	Glycogen synthase kinase inhibitor	-96.14	SARC	Neg
nornicotine	Acetylcholine receptor agonist	-96.24	SARC	Neg
methazolamide	Carbonic anhydrase inhibitor	-96.27	SARC	Neg
GW-9662	PPAR receptor antagonist	-96.31	SARC	Neg
triacsin-c	Adrenergic receptor antagonist	-96.34	SARC	Neg
zileuton	Leukotriene inhibitor	-96.65	SARC	Neg
PKCbeta-inhibitor	PKC inhibitor	-96.68	SARC	Neg
sitagliptin	Dipeptidyl peptidase inhibitor	-97.04	SARC	Neg
NF-449	Purinergic receptor antagonist	-97.31	SARC	Neg
pseudopelletierine	Anthelmintic	-97.38	SARC	Neg
tyrphostin-AG-112	Protein tyrosine kinase inhibitor	-97.45	SARC	Neg
tyrphostin-AG-1295	PDGFR receptor inhibitor	-97.53	SARC	Neg
PT-630	Dipeptidyl peptidase inhibitor	-97.99	SARC	Neg
propantheline	Acetylcholine receptor antagonist	-98.17	SARC	Neg
zebularine	DNA methyltransferase inhibitor	-98.45	SARC	Neg
actarit	Interleukin receptor agonist	-99.08	SARC	Neg
3-amino-benzamide	PARP inhibitor	-99.12	SARC	Neg
SJ-172550	MDM inhibitor	-99.34	SARC	Neg
fluoropyruvate	Pyruvate dehydrogenase kinase inhibitor	-99.44	SARC	Neg
valproic-acid	HDAC inhibitor	-99.51	SARC	Neg
rucaparib	PARP inhibitor	-99.51	SARC	Neg
RO-90-7501	Beta amyloid inhibitor	97.03	SKCM	Pos
cefuroxime	Bacterial cell wall synthesis inhibitor	95.22	SKCM	Pos
SB-525334	TGF beta receptor inhibitor	-95.94	SKCM	Neg
VAMA-37	DNA dependent protein kinase inhibitor	98.91	STAD	Pos
pyroxamide	HDAC inhibitor	98.87	STAD	Pos
NCH-51	HDAC inhibitor	98.87	STAD	Pos
sulconazole	Sterol demethylase inhibitor	98.7	STAD	Pos
purvalanol-a	CDK inhibitor	98.59	STAD	Pos
NVP-TAE684	ALK inhibitor	98.56	STAD	Pos
ISOX	HDAC inhibitor	98.52	STAD	Pos
AZD-8055	MTOR inhibitor	98.34	STAD	Pos
bisindolylmaleimide-ix	CDK inhibitor	98.24	STAD	Pos
ER-27319	Mediator release inhibitor	98.2	STAD	Pos
camptothecin	Topoisomerase inhibitor	98.2	STAD	Pos
simvastatin	HMGCR inhibitor	98.2	STAD	Pos
JNK-9L	JNK inhibitor	98.17	STAD	Pos
CGP-60474	CDK inhibitor	98.17	STAD	Pos
PF-562271	Focal adhesion kinase inhibitor	98.13	STAD	Pos
AT-7519	CDK inhibitor	98.13	STAD	Pos
PI-103	MTOR inhibitor	98.13	STAD	Pos
pidorubicine	Topoisomerase inhibitor	98.1	STAD	Pos
cyclopamine	Smoothened receptor antagonist	98.1	STAD	Pos
ZG-10	JNK inhibitor	97.99	STAD	Pos
A-443644	AKT inhibitor	97.99	STAD	Pos
dactinomycin	RNA polymerase inhibitor	97.99	STAD	Pos
JNJ-7706621	CDK inhibitor	97.96	STAD	Pos
daunorubicin	RNA synthesis inhibitor	97.96	STAD	Pos
AS-601245	JNK inhibitor	97.92	STAD	Pos
givinostat	HDAC inhibitor	97.92	STAD	Pos
triptolide	RNA polymerase inhibitor	97.92	STAD	Pos
selumetinib	MEK inhibitor	97.89	STAD	Pos
mocetinostat	HDAC inhibitor	97.88	STAD	Pos
alvocidib	CDK inhibitor	97.87	STAD	Pos
topotecan	Topoisomerase inhibitor	97.85	STAD	Pos
scriptaid	HDAC inhibitor	97.78	STAD	Pos
SU-11652	Tyrosine kinase inhibitor	97.67	STAD	Pos
THM-I-94	HDAC inhibitor	97.65	STAD	Pos
bromocriptine	Dopamine receptor agonist	97.64	STAD	Pos
AKT-inhibitor-1-2	AKT inhibitor	97.6	STAD	Pos
APHA-compound-8	HDAC inhibitor	97.57	STAD	Pos
WYE-125132	MTOR inhibitor	97.5	STAD	Pos
pitavastatin	HMGCR inhibitor	97.43	STAD	Pos
5-iodotubercidin	Adenosine kinase inhibitor	97.29	STAD	Pos
aminopurvalanol-a	Tyrosine kinase inhibitor	97.29	STAD	Pos
palbociclib	CDK inhibitor	97.29	STAD	Pos
crizotinib	ALK inhibitor	97.18	STAD	Pos
dacinostat	HDAC inhibitor	97.18	STAD	Pos
HG-5-113-01	Protein kinase inhibitor	97.18	STAD	Pos
vorinostat	HDAC inhibitor	97.15	STAD	Pos
PI-828	PI3K inhibitor	97.08	STAD	Pos
WT-171	HDAC inhibitor	97.05	STAD	Pos
idarubicin	Topoisomerase inhibitor	97.04	STAD	Pos
dactolisib	MTOR inhibitor	97.02	STAD	Pos
PIK-75	DNA protein kinase inhibitor	97	STAD	Pos
lestaurtinib	FLT3 inhibitor	96.89	STAD	Pos
apicidin	HDAC inhibitor	96.79	STAD	Pos
mitoxantrone	Topoisomerase inhibitor	96.79	STAD	Pos
staurosporine	PKC inhibitor	96.76	STAD	Pos
PHA-793887	CDK inhibitor	96.74	STAD	Pos
TPCA-1	IKK inhibitor	96.71	STAD	Pos
GDC-0941	PI3K inhibitor	96.69	STAD	Pos
doxorubicin	Topoisomerase inhibitor	96.62	STAD	Pos
panobinostat	HDAC inhibitor	96.51	STAD	Pos
KU-0063794	MTOR inhibitor	96.48	STAD	Pos
7b-cis	Exportin antagonist	96.44	STAD	Pos
trichostatin-a	HDAC inhibitor	96.41	STAD	Pos
erythrosine	Coloring agent	96.33	STAD	Pos
MK-2206	AKT inhibitor	96.23	STAD	Pos
megestrol	Progesterone receptor agonist	96.21	STAD	Pos
BMS-536924	IGF-1 inhibitor	96.09	STAD	Pos
nortriptyline	Tricyclic antidepressant	96.05	STAD	Pos
BMS-754807	IGF-1 inhibitor	96.03	STAD	Pos
temsirolimus	MTOR inhibitor	96.02	STAD	Pos
KU-0060648	DNA dependent protein kinase inhibitor	96.02	STAD	Pos
entinostat	HDAC inhibitor	95.91	STAD	Pos
SID-26681509	Cathepsin inhibitor	95.88	STAD	Pos
TG-101348	FLT3 inhibitor	95.65	STAD	Pos
latrunculin-b	Actin polymerization inhibitor	95.63	STAD	Pos
BI-2536	PLK inhibitor	95.6	STAD	Pos
phorbol-12-myristate-13-acetate	PKC activator	95.52	STAD	Pos
reversine	Aurora kinase inhibitor	95.49	STAD	Pos
ZSTK-474	PI3K inhibitor	95.43	STAD	Pos
acetylcholine	Acetylcholine receptor agonist	95.29	STAD	Pos
SA-792728	Sphingosine kinase inhibitor	95.21	STAD	Pos
doxercalciferol	Vitamin D receptor agonist	-95.08	STAD	Neg
flupirtine	Glutamate receptor antagonist	-95.3	STAD	Neg
VUF-5681	Histamine receptor antagonist	-95.34	STAD	Neg
RHO-kinase-inhibitor-III[rockout]	Rho associated kinase inhibitor	-95.74	STAD	Neg
geranylgeraniol	Farnesyltransferase inhibitor	-95.78	STAD	Neg
isoxicam	Cyclooxygenase inhibitor	-95.95	STAD	Neg
rolipram	Phosphodiesterase inhibitor	-96.01	STAD	Neg
maraviroc	CC chemokine receptor antagonist	-96.28	STAD	Neg
resveratrol	Cytochrome P450 inhibitor	-96.34	STAD	Neg
eugenitol	Bacterial quorum sensing inhibitor	-96.37	STAD	Neg
mupirocin	Isoleucyl-tRNA synthetase inhibitor	-96.51	STAD	Neg
prostaglandin	Prostanoid receptor antagonist	-96.69	STAD	Neg
SB-239063	p38 MAPK inhibitor	-96.79	STAD	Neg
tyrphostin-AG-112	Protein tyrosine kinase inhibitor	-96.79	STAD	Neg
linezolid	Bacterial 50S ribosomal subunit inhibitor	-96.87	STAD	Neg
orantinib	FGFR inhibitor	-96.93	STAD	Neg
SB-216763	Glycogen synthase kinase inhibitor	-97.02	STAD	Neg
L-701324	Glutamate receptor antagonist	-97.13	STAD	Neg
AR-C133057XX	Nitric oxide synthase inhibitor	-97.19	STAD	Neg
methazolamide	Carbonic anhydrase inhibitor	-97.22	STAD	Neg
tyrphostin-AG-1295	PDGFR receptor inhibitor	-97.22	STAD	Neg
IRL-2500	Endothelin receptor antagonist	-97.24	STAD	Neg
BMS-641988	Androgen receptor antagonist	-97.32	STAD	Neg
GW-843682X	PLK inhibitor	-97.34	STAD	Neg
tetracycline	Bacterial 30S ribosomal subunit inhibitor	-97.47	STAD	Neg
harpagoside	Acetylcholinesterase inhibitor	-97.69	STAD	Neg
BAY-K8644	Calcium channel activator	-97.78	STAD	Neg
actarit	Interleukin receptor agonist	-97.81	STAD	Neg
etomoxir	Carnitine palmitoyltransferase inhibitor	-97.82	STAD	Neg
norepinephrine	Adrenergic receptor agonist	-97.82	STAD	Neg
HLI-373	MDM inhibitor	-97.92	STAD	Neg
deferiprone	Chelating agent	-97.95	STAD	Neg
HO-013	PPAR receptor agonist	-97.96	STAD	Neg
DMEOB	glutamate receptor modulator	-97.96	STAD	Neg
3-amino-benzamide	PARP inhibitor	-98.15	STAD	Neg
genistein	Tyrosine kinase inhibitor	-98.34	STAD	Neg
lenalidomide	Antineoplastic	-98.38	STAD	Neg
brivanib	FGFR inhibitor	-98.48	STAD	Neg
palonosetron	Serotonin receptor antagonist	-98.56	STAD	Neg
PT-630	Dipeptidyl peptidase inhibitor	-98.7	STAD	Neg
piceid	ICAM1 inhibitor	-98.89	STAD	Neg
rilmenidine	Adrenergic receptor agonist	-98.94	STAD	Neg
RITA	MDM inhibitor	-98.94	STAD	Neg
GANT-58	GLI antagonist	-99.05	STAD	Neg
BMS-191011	Potassium channel activator	-99.15	STAD	Neg
chloroquine	Antimalarial	-99.44	STAD	Neg
cholic-acid	Bile acid	-99.61	STAD	Neg
zebularine	DNA methyltransferase inhibitor	-99.68	STAD	Neg
NF-449	Purinergic receptor antagonist	-99.68	STAD	Neg
fluoropyruvate	Pyruvate dehydrogenase kinase inhibitor	-99.72	STAD	Neg
SJ-172550	MDM inhibitor	-99.75	STAD	Neg
triacsin-c	Adrenergic receptor antagonist	-99.75	STAD	Neg
temozolomide	DNA alkylating agent	-99.86	STAD	Neg
VX-222	HCV inhibitor	-99.89	STAD	Neg
AC-55649	Retinoid receptor agonist	-99.89	STAD	Neg
valproic-acid	HDAC inhibitor	-99.93	STAD	Neg
entinostat	HDAC inhibitor	99.15	TGCT	Pos
PP-30	RAF inhibitor	99.05	TGCT	Pos
APHA-compound-8	HDAC inhibitor	98.91	TGCT	Pos
ZG-10	JNK inhibitor	98.24	TGCT	Pos
PF-562271	Focal adhesion kinase inhibitor	98.2	TGCT	Pos
chromomycin-a3	DNA binding agent	98.17	TGCT	Pos
JNK-9L	JNK inhibitor	98.17	TGCT	Pos
AT-7519	CDK inhibitor	98.17	TGCT	Pos
pidorubicine	Topoisomerase inhibitor	98.17	TGCT	Pos
PIK-75	DNA protein kinase inhibitor	98.06	TGCT	Pos
bisindolylmaleimide-ix	CDK inhibitor	97.97	TGCT	Pos
AS-601245	JNK inhibitor	97.89	TGCT	Pos
daunorubicin	RNA synthesis inhibitor	97.89	TGCT	Pos
triptolide	RNA polymerase inhibitor	97.85	TGCT	Pos
alvocidib	CDK inhibitor	97.72	TGCT	Pos
dactinomycin	RNA polymerase inhibitor	97.53	TGCT	Pos
BMS-345541	IKK inhibitor	97.5	TGCT	Pos
KU-0063794	MTOR inhibitor	97.46	TGCT	Pos
JNJ-7706621	CDK inhibitor	97.29	TGCT	Pos
mocetinostat	HDAC inhibitor	97.19	TGCT	Pos
doxorubicin	Topoisomerase inhibitor	97.04	TGCT	Pos
BMS-754807	IGF-1 inhibitor	97	TGCT	Pos
PHA-793887	CDK inhibitor	96.62	TGCT	Pos
BMS-536924	IGF-1 inhibitor	96.58	TGCT	Pos
5-iodotubercidin	Adenosine kinase inhibitor	96.44	TGCT	Pos
CGP-60474	CDK inhibitor	96.21	TGCT	Pos
cyclopamine	Smoothened receptor antagonist	96.18	TGCT	Pos
AG-14361	PARP inhibitor	96.17	TGCT	Pos
CAY-10470	NFkB pathway inhibitor	95.93	TGCT	Pos
topotecan	Topoisomerase inhibitor	95.86	TGCT	Pos
camptothecin	Topoisomerase inhibitor	95.77	TGCT	Pos
sirolimus	MTOR inhibitor	95.38	TGCT	Pos
pirarubicin	Topoisomerase inhibitor	95.13	TGCT	Pos
diphenoxylate	Opioid receptor agonist	95.13	TGCT	Pos
dactolisib	MTOR inhibitor	95.04	TGCT	Pos
parthenolide	NFkB pathway inhibitor	-95.53	TGCT	Neg
GW-843682X	PLK inhibitor	-96.83	TGCT	Neg
parthenolide	NFkB pathway inhibitor	-97	TGCT	Neg
ascorbyl-palmitate	antioxidant	-97.12	TGCT	Neg
LY-303511	Casein kinase inhibitor	-97.49	TGCT	Neg
orantinib	FGFR inhibitor	-98.59	TGCT	Neg
kinetin-riboside	Apoptosis stimulant	-98.8	TGCT	Neg
4-(2-Amino-ethyl)-benzenesulfonamide	carbonic anhydrase inhibitor	-99.37	TGCT	Neg
LDN-193189	Serine/threonine kinase inhibitor	98.56	THCA	Pos
LY-83583	Guanylyl cyclase inhibitor	97.81	THCA	Pos
phorbol-12-myristate-13-acetate	PKC activator	97.72	THCA	Pos
celastrol	Anti-inflammatory	97.64	THCA	Pos
erythrosine	Coloring agent	97.41	THCA	Pos
ingenol	PKC activator	97.35	THCA	Pos
everolimus	MTOR inhibitor	97.11	THCA	Pos
Merck60	HDAC inhibitor	96.9	THCA	Pos
SU-11652	Tyrosine kinase inhibitor	96.38	THCA	Pos
HU-211	Glutamate receptor antagonist	95.51	THCA	Pos
BX-795	IKK inhibitor	95.23	THCA	Pos
calyculin	Protein phosphatase inhibitor	95.19	THCA	Pos
mephenytoin	Hydantoin antiepileptic	-95.3	THCA	Neg
fluocinolone	Glucocorticoid receptor agonist	-95.31	THCA	Neg
PD-0325901	MEK inhibitor	-95.42	THCA	Neg
SB-216763	Glycogen synthase kinase inhibitor	-96.46	THCA	Neg
sitagliptin	Dipeptidyl peptidase inhibitor	-96.58	THCA	Neg
PKCbeta-inhibitor	PKC inhibitor	-98.13	THCA	Neg
tubacin	HDAC inhibitor	-98.2	THCA	Neg
esmolol	Adrenergic receptor antagonist	-98.49	THCA	Neg
calyculin	Protein phosphatase inhibitor	98.7	THYM	Pos
entinostat	HDAC inhibitor	98.59	THYM	Pos
PI-103	MTOR inhibitor	98.52	THYM	Pos
purvalanol-a	CDK inhibitor	98.43	THYM	Pos
temsirolimus	MTOR inhibitor	98.31	THYM	Pos
AKT-inhibitor-1-2	AKT inhibitor	98.06	THYM	Pos
AZD-8055	MTOR inhibitor	97.74	THYM	Pos
dactolisib	MTOR inhibitor	97.64	THYM	Pos
WYE-125132	MTOR inhibitor	97.6	THYM	Pos
WYE-354	MTOR inhibitor	97.6	THYM	Pos
torin-2	MTOR inhibitor	97.39	THYM	Pos
mocetinostat	HDAC inhibitor	97.32	THYM	Pos
phorbol-12-myristate-13-acetate	PKC activator	97.25	THYM	Pos
torin-1	MTOR inhibitor	97.18	THYM	Pos
OSI-027	MTOR inhibitor	97.15	THYM	Pos
cytochalasin-d	Actin polymerization inhibitor	97.1	THYM	Pos
latrunculin-b	Actin polymerization inhibitor	97.09	THYM	Pos
cerivastatin	HMGCR inhibitor	96.97	THYM	Pos
T-0901317	LXR agonist	96.8	THYM	Pos
BMS-754807	IGF-1 inhibitor	96.68	THYM	Pos
ZG-10	JNK inhibitor	96.65	THYM	Pos
JNK-9L	JNK inhibitor	96.41	THYM	Pos
GDC-0941	PI3K inhibitor	96.36	THYM	Pos
BMS-536924	IGF-1 inhibitor	96.23	THYM	Pos
aminopurvalanol-a	Tyrosine kinase inhibitor	96.18	THYM	Pos
staurosporine	PKC inhibitor	96.11	THYM	Pos
KU-0063794	MTOR inhibitor	96.1	THYM	Pos
crizotinib	ALK inhibitor	95.88	THYM	Pos
Merck60	HDAC inhibitor	95.82	THYM	Pos
AS-601245	JNK inhibitor	95.32	THYM	Pos
wortmannin	PI3K inhibitor	95.19	THYM	Pos
7b-cis	Exportin antagonist	95.1	THYM	Pos
tyrphostin-51	EGFR inhibitor	-95.22	THYM	Neg
austricine	Hypolipidemic	-95.27	THYM	Neg
WH-4023	SRC inhibitor	-95.33	THYM	Neg
navitoclax	BCL inhibitor	-95.38	THYM	Neg
geranylgeraniol	Farnesyltransferase inhibitor	-95.47	THYM	Neg
SRC-kinase-inhibitor-II	SRC inhibitor	-95.47	THYM	Neg
ibudilast	Leukotriene receptor antagonist	-95.76	THYM	Neg
BRD-K88742110	HDAC inhibitor	-95.83	THYM	Neg
piceid	ICAM1 inhibitor	-95.88	THYM	Neg
NF-449	Purinergic receptor antagonist	-95.98	THYM	Neg
fenpiverinium	Acetylcholine receptor antagonist	-96	THYM	Neg
n-(3-acetamidophenyl)-3-chlorobenzamide	Glutamate receptor antagonist	-96.08	THYM	Neg
BAS-09104376	HIV integrase inhibitor	-96.22	THYM	Neg
felbamate	Glutamate receptor antagonist	-96.23	THYM	Neg
IWR-1-ENDO	PARP inhibitor	-96.34	THYM	Neg
L-BSO	Glutathione transferase inhibitor	-96.72	THYM	Neg
etamivan	Respiratory stimulant	-96.72	THYM	Neg
dexamethasone	Glucocorticoid receptor agonist	-96.74	THYM	Neg
rifaximin	RNA synthesis inhibitor	-96.76	THYM	Neg
linezolid	Bacterial 50S ribosomal subunit inhibitor	-96.86	THYM	Neg
BMS-641988	Androgen receptor antagonist	-96.99	THYM	Neg
TG100-115	NA	-97.14	THYM	Neg
zebularine	DNA methyltransferase inhibitor	-97.67	THYM	Neg
sitagliptin	Dipeptidyl peptidase inhibitor	-97.89	THYM	Neg
enalaprilat	ACE inhibitor	-97.94	THYM	Neg
[truncated: 231 more rows]
