# Supplementary material for: Comprehensive characterization of respiratory genes based on a computational framework in pan-cancer to develop stratified treatment strategies
Source: PLoS Comput Biol. 2025 Apr 9;21(4):e1012963. doi: 10.1371/journal.pcbi.1012963 (PMC11981224; doi:10.1371/journal.pcbi.1012963)
Supplement: S4 Table — (XLSX) [file pcbi.1012963.s011.xlsx]

## Sheet: S4 Table
S4 Table. Drugs targeting respiratory gene signatures involved in the oxidative phosphorylation stage
Drug	Mechanism of action	Enrichment score	Cancer	Type
scriptaid	HDAC inhibitor	97.2	ACC	Pos
THM-I-94	HDAC inhibitor	96.34	ACC	Pos
SN-38	Topoisomerase inhibitor	96.26	ACC	Pos
topotecan	Topoisomerase inhibitor	95.49	ACC	Pos
isotretinoin	Retinoid receptor agonist	-95.58	ACC	Neg
deferiprone	Chelating agent	-95.73	ACC	Neg
securinine	GABA receptor antagonist	-95.73	ACC	Neg
BML-ST330	Phospholipase inhibitor	-95.74	ACC	Neg
tivozanib	VEGFR inhibitor	98.38	BLCA	Pos
celastrol	Anti-inflammatory	97.82	BLCA	Pos
mefexamide	Psychoactive drug	95.9	BLCA	Pos
ingenol	PKC activator	-95.38	BLCA	Neg
NSC-94258	Antineoplastic	-95.43	BLCA	Neg
mirin	MRE11A exonuclease inhibitor	-95.53	BLCA	Neg
flubendazole	Tubulin inhibitor	-95.73	BLCA	Neg
SA-792574	Microtubule inhibitor	-96.55	BLCA	Neg
ON-01910	PLK inhibitor	-96.72	BLCA	Neg
embelin	HCV inhibitor	-97.38	BLCA	Neg
ABT-751	Tubulin inhibitor	-98.48	BLCA	Neg
celastrol	Anti-inflammatory	99.89	BRCA	Pos
importazole	Importin-beta transport receptor inhibitor	99.79	BRCA	Pos
bisbenzimide	DNA binding agent	99.47	BRCA	Pos
lypressin	Vasopressin receptor agonist	99.26	BRCA	Pos
SN-38	Topoisomerase inhibitor	99.15	BRCA	Pos
methylene-blue	Guanylyl cyclase inhibitor	99.08	BRCA	Pos
ryuvidine	Histone lysine methyltransferase inhibitor	99.01	BRCA	Pos
PAC-1	Caspase activator	98.66	BRCA	Pos
MST-312	Telomerase inhibitor	98.31	BRCA	Pos
YM-155	Survivin inhibitor	98.24	BRCA	Pos
JAK3-inhibitor-VI	JAK inhibitor	98.2	BRCA	Pos
camptothecin	Topoisomerase inhibitor	98.2	BRCA	Pos
BX-912	Pyruvate dehydrogenase kinase inhibitor	98.15	BRCA	Pos
linifanib	PDGFR receptor inhibitor	98.13	BRCA	Pos
topotecan	Topoisomerase inhibitor	98.13	BRCA	Pos
BMS-345541	IKK inhibitor	97.6	BRCA	Pos
podophyllotoxin	Microtubule inhibitor	97.39	BRCA	Pos
LDN-193189	Serine/threonine kinase inhibitor	96.86	BRCA	Pos
gemcitabine	Ribonucleotide reductase inhibitor	96.83	BRCA	Pos
benzanthrone	Aromatic hydrocarbon derivative	96.78	BRCA	Pos
irinotecan	Topoisomerase inhibitor	96.62	BRCA	Pos
auranofin	NFkB pathway inhibitor	96.58	BRCA	Pos
BVT-948	Tyrosine phosphatase inhibitor	96.48	BRCA	Pos
vincristine	Tubulin inhibitor	96.15	BRCA	Pos
BX-795	IKK inhibitor	96.12	BRCA	Pos
NPI-2358	Tubulin inhibitor	95.95	BRCA	Pos
cercosporin	Photoactivated toxin	95.65	BRCA	Pos
JNJ-26854165	HDAC inhibitor	95.62	BRCA	Pos
teniposide	Topoisomerase inhibitor	95.24	BRCA	Pos
ingenol	PKC activator	95.23	BRCA	Pos
phorbol-12-myristate-13-acetate	PKC activator	95.22	BRCA	Pos
mitomycin-c	DNA alkylating agent	95.21	BRCA	Pos
amperozide	Dopamine receptor antagonist	95.21	BRCA	Pos
amsacrine	Topoisomerase inhibitor	95.2	BRCA	Pos
NSC-663284	CDC inhibitor	95.07	BRCA	Pos
RHO-kinase-inhibitor-III[rockout]	Rho associated kinase inhibitor	-95.17	BRCA	Neg
phensuximide	Succinimide antiepileptic	-95.52	BRCA	Neg
tubacin	HDAC inhibitor	-96.19	BRCA	Neg
AMN-082	Glutamate receptor modulator	-96.4	BRCA	Neg
sitagliptin	Dipeptidyl peptidase inhibitor	-97.36	BRCA	Neg
HLI-373	MDM inhibitor	-99.01	BRCA	Neg
triacsin-c	Adrenergic receptor antagonist	-99.05	BRCA	Neg
PP-2	SRC inhibitor	98.31	CESC	Pos
HSP90-inhibitor	HSP inhibitor	95.51	CESC	Pos
tivozanib	VEGFR inhibitor	95.42	CESC	Pos
selumetinib	MEK inhibitor	95.21	CESC	Pos
erythrosine	Coloring agent	95.03	CESC	Pos
cycloheximide	Protein synthesis inhibitor	-95.29	CESC	Neg
vindesine	Tubulin inhibitor	-95.47	CESC	Neg
SA-63133	NA	-96.44	CESC	Neg
NPI-2358	Tubulin inhibitor	-97.07	CESC	Neg
SA-792574	Microtubule inhibitor	-97.1	CESC	Neg
vinblastine	Microtubule inhibitor	-97.2	CESC	Neg
ingenol	PKC activator	-97.57	CESC	Neg
fenbendazole	Tubulin inhibitor	-97.82	CESC	Neg
vinorelbine	Tubulin inhibitor	-97.92	CESC	Neg
mirin	MRE11A exonuclease inhibitor	-98.04	CESC	Neg
mebendazole	Tubulin inhibitor	-98.2	CESC	Neg
albendazole	Anthelmintic	-98.48	CESC	Neg
ABT-751	Tubulin inhibitor	-98.56	CESC	Neg
flubendazole	Tubulin inhibitor	-98.59	CESC	Neg
prostratin	PKC activator	-98.77	CESC	Neg
vincristine	Tubulin inhibitor	-98.87	CESC	Neg
ON-01910	PLK inhibitor	-98.91	CESC	Neg
nocodazole	Tubulin inhibitor	-98.94	CESC	Neg
VU-0365114-2	M5 modulator	-99.05	CESC	Neg
PP-30	RAF inhibitor	-95.34	CHOL	Neg
celastrol	Anti-inflammatory	-95.71	CHOL	Neg
pyroxamide	HDAC inhibitor	-95.94	CHOL	Neg
emetine	Protein synthesis inhibitor	-96.05	CHOL	Neg
purvalanol-a	CDK inhibitor	99.15	COAD	Pos
ISOX	HDAC inhibitor	98.52	COAD	Pos
tivozanib	VEGFR inhibitor	98.48	COAD	Pos
AS-601245	JNK inhibitor	98.45	COAD	Pos
cyclopamine	Smoothened receptor antagonist	98.45	COAD	Pos
mocetinostat	HDAC inhibitor	98.41	COAD	Pos
daunorubicin	RNA synthesis inhibitor	98.41	COAD	Pos
NCH-51	HDAC inhibitor	98.41	COAD	Pos
triptolide	RNA polymerase inhibitor	98.41	COAD	Pos
idarubicin	Topoisomerase inhibitor	98.38	COAD	Pos
dactinomycin	RNA polymerase inhibitor	98.38	COAD	Pos
PIK-75	DNA protein kinase inhibitor	98.34	COAD	Pos
pirarubicin	Topoisomerase inhibitor	98.34	COAD	Pos
ZG-10	JNK inhibitor	98.34	COAD	Pos
AT-7519	CDK inhibitor	98.34	COAD	Pos
pidorubicine	Topoisomerase inhibitor	98.34	COAD	Pos
alvocidib	CDK inhibitor	98.34	COAD	Pos
A-443644	AKT inhibitor	98.32	COAD	Pos
topotecan	Topoisomerase inhibitor	98.31	COAD	Pos
bisindolylmaleimide-ix	CDK inhibitor	98.31	COAD	Pos
PF-562271	Focal adhesion kinase inhibitor	98.24	COAD	Pos
JNK-9L	JNK inhibitor	98.24	COAD	Pos
CGP-60474	CDK inhibitor	98.24	COAD	Pos
HG-5-113-01	Protein kinase inhibitor	98.24	COAD	Pos
chromomycin-a3	DNA binding agent	98.2	COAD	Pos
H-9	PKA inhibitor	98.2	COAD	Pos
ER-27319	Mediator release inhibitor	98.2	COAD	Pos
BMS-345541	IKK inhibitor	98.17	COAD	Pos
5-iodotubercidin	Adenosine kinase inhibitor	98.17	COAD	Pos
doxorubicin	Topoisomerase inhibitor	98.17	COAD	Pos
JNJ-7706621	CDK inhibitor	98.1	COAD	Pos
camptothecin	Topoisomerase inhibitor	98.1	COAD	Pos
JAK3-inhibitor-VI	JAK inhibitor	98.04	COAD	Pos
linifanib	PDGFR receptor inhibitor	97.99	COAD	Pos
lestaurtinib	FLT3 inhibitor	97.99	COAD	Pos
PHA-793887	CDK inhibitor	97.99	COAD	Pos
mitoxantrone	Topoisomerase inhibitor	97.99	COAD	Pos
selumetinib	MEK inhibitor	97.94	COAD	Pos
scriptaid	HDAC inhibitor	97.82	COAD	Pos
staurosporine	PKC inhibitor	97.74	COAD	Pos
PP-30	RAF inhibitor	97.43	COAD	Pos
aminopurvalanol-a	Tyrosine kinase inhibitor	97.41	COAD	Pos
APHA-compound-8	HDAC inhibitor	97.18	COAD	Pos
vorinostat	HDAC inhibitor	97.11	COAD	Pos
givinostat	HDAC inhibitor	97.07	COAD	Pos
bisbenzimide	DNA binding agent	97.07	COAD	Pos
entinostat	HDAC inhibitor	97	COAD	Pos
THM-I-94	HDAC inhibitor	96.91	COAD	Pos
dorsomorphin	AMPK inhibitor	96.76	COAD	Pos
BMS-536924	IGF-1 inhibitor	96.62	COAD	Pos
mepacrine	Cytokine production inhibitor	96.28	COAD	Pos
AS-605240	PI3K inhibitor	96.08	COAD	Pos
everolimus	MTOR inhibitor	96.03	COAD	Pos
celastrol	Anti-inflammatory	95.88	COAD	Pos
trichostatin-a	HDAC inhibitor	95.7	COAD	Pos
SU-11652	Tyrosine kinase inhibitor	95.6	COAD	Pos
PD-0325901	MEK inhibitor	95.55	COAD	Pos
NVP-TAE684	ALK inhibitor	95.42	COAD	Pos
pterostilbene	Cyclooxygenase inhibitor	95.41	COAD	Pos
panobinostat	HDAC inhibitor	95.31	COAD	Pos
Merck60	HDAC inhibitor	95.3	COAD	Pos
simvastatin	HMGCR inhibitor	95.21	COAD	Pos
flubendazole	Tubulin inhibitor	-95.19	COAD	Neg
kinetin-riboside	Apoptosis stimulant	-95.19	COAD	Neg
NF-449	Purinergic receptor antagonist	-95.94	COAD	Neg
flupirtine	Glutamate receptor antagonist	-96.02	COAD	Neg
carbetocin	Oxytocin receptor agonist	-96.06	COAD	Neg
mirin	MRE11A exonuclease inhibitor	-96.12	COAD	Neg
deferiprone	Chelating agent	-96.23	COAD	Neg
PT-630	Dipeptidyl peptidase inhibitor	-96.85	COAD	Neg
fenbendazole	Tubulin inhibitor	-96.9	COAD	Neg
brivanib	FGFR inhibitor	-97.36	COAD	Neg
tyrphostin-AG-126	ERK1 and ERK2 phosphorylation inhibitor	-97.36	COAD	Neg
evodiamine	ATPase inhibitor	-97.39	COAD	Neg
SB-216763	Glycogen synthase kinase inhibitor	-97.51	COAD	Neg
scoulerine	Adrenergic receptor antagonist	-97.55	COAD	Neg
fluoropyruvate	Pyruvate dehydrogenase kinase inhibitor	-97.71	COAD	Neg
NECA	Adenosine receptor agonist	-97.72	COAD	Neg
TG100-115	NA	-97.75	COAD	Neg
ON-01910	PLK inhibitor	-97.78	COAD	Neg
aspirin	Cyclooxygenase inhibitor	-98.27	COAD	Neg
GW-843682X	PLK inhibitor	-98.66	COAD	Neg
clofazimine	GK0582 inhibitor	-99.75	COAD	Neg
celastrol	Anti-inflammatory	99.2	DLBC	Pos
BMS-345541	IKK inhibitor	97.99	DLBC	Pos
AG-14361	PARP inhibitor	97.82	DLBC	Pos
AT-7519	CDK inhibitor	97.6	DLBC	Pos
mycophenolic-acid	Dehydrogenase inhibitor	97.43	DLBC	Pos
topotecan	Topoisomerase inhibitor	97.39	DLBC	Pos
camptothecin	Topoisomerase inhibitor	96.86	DLBC	Pos
ZG-10	JNK inhibitor	96.51	DLBC	Pos
SN-38	Topoisomerase inhibitor	95.95	DLBC	Pos
SB-415286	Glycogen synthase kinase inhibitor	95.4	DLBC	Pos
lypressin	Vasopressin receptor agonist	95.04	DLBC	Pos
bicuculline	GABA receptor antagonist	-95.97	DLBC	Neg
TPCA-1	IKK inhibitor	-97.08	DLBC	Neg
torin-2	MTOR inhibitor	-98.37	DLBC	Neg
kavain	Calcium channel modulator	98.28	ESCA	Pos
bisbenzimide	DNA binding agent	98.2	ESCA	Pos
BMS-345541	IKK inhibitor	97.64	ESCA	Pos
SU-11652	Tyrosine kinase inhibitor	97.29	ESCA	Pos
AT-7519	CDK inhibitor	97.26	ESCA	Pos
linifanib	PDGFR receptor inhibitor	97.18	ESCA	Pos
boldine	Acetylcholine receptor antagonist	97.05	ESCA	Pos
celastrol	Anti-inflammatory	97.04	ESCA	Pos
ZD-7155	Angiotensin receptor antagonist	96.98	ESCA	Pos
mofezolac	Cyclooxygenase inhibitor	96.85	ESCA	Pos
mitoxantrone	Topoisomerase inhibitor	96.82	ESCA	Pos
fluspirilene	Dopamine receptor antagonist	96.77	ESCA	Pos
ER-27319	Mediator release inhibitor	96.61	ESCA	Pos
PF-562271	Focal adhesion kinase inhibitor	96.57	ESCA	Pos
dihydrodeoxygedunin	Growth factor receptor activator	96.38	ESCA	Pos
LDN-193189	Serine/threonine kinase inhibitor	96.26	ESCA	Pos
camptothecin	Topoisomerase inhibitor	96.23	ESCA	Pos
topotecan	Topoisomerase inhibitor	96.18	ESCA	Pos
tretinoin	Retinoid receptor agonist	96.05	ESCA	Pos
catechin	Beta secretase inhibitor	95.87	ESCA	Pos
AS-601245	JNK inhibitor	95.52	ESCA	Pos
CO-102862	Sodium channel blocker	95.24	ESCA	Pos
cyclopamine	Smoothened receptor antagonist	95.16	ESCA	Pos
vinorelbine	Tubulin inhibitor	-95.27	ESCA	Neg
sunitinib	PLK inhibitor	-95.5	ESCA	Neg
amylocaine	Local anesthetic	-95.58	ESCA	Neg
sitagliptin	Dipeptidyl peptidase inhibitor	-96.02	ESCA	Neg
VU-0420363-1	SARS coronavirus 3C-like protease inhibitor	-96.21	ESCA	Neg
ALW-II-49-7	Ephrin inhibitor	-96.35	ESCA	Neg
ABT-751	Tubulin inhibitor	-96.72	ESCA	Neg
carbetocin	Oxytocin receptor agonist	-96.74	ESCA	Neg
linezolid	Bacterial 50S ribosomal subunit inhibitor	-96.88	ESCA	Neg
megestrol	progesterone receptor agonist	-97.23	ESCA	Neg
lenalidomide	Antineoplastic	-97.39	ESCA	Neg
VU-0365114-2	M5 modulator	-97.45	ESCA	Neg
epothilone	Microtubule inhibitor	-97.63	ESCA	Neg
3-amino-benzamide	PARP inhibitor	-97.96	ESCA	Neg
ON-01910	PLK inhibitor	-98.66	ESCA	Neg
griseofulvin	Tubulin inhibitor	-98.86	ESCA	Neg
celastrol	Anti-inflammatory	99.89	GBM	Pos
bisbenzimide	DNA binding agent	99.89	GBM	Pos
RO-3306	CDK inhibitor	99.47	GBM	Pos
mycophenolate-mofetil	Dehydrogenase inhibitor	99.08	GBM	Pos
topotecan	Topoisomerase inhibitor	98.99	GBM	Pos
camptothecin	Topoisomerase inhibitor	98.86	GBM	Pos
SN-38	Topoisomerase inhibitor	98.8	GBM	Pos
auranofin	NFkB pathway inhibitor	98.56	GBM	Pos
AS-601245	JNK inhibitor	98.34	GBM	Pos
ER-27319	Mediator release inhibitor	98.34	GBM	Pos
pidorubicine	Topoisomerase inhibitor	98.31	GBM	Pos
daunorubicin	RNA synthesis inhibitor	98.31	GBM	Pos
ZG-10	JNK inhibitor	98.27	GBM	Pos
AT-7519	CDK inhibitor	98.24	GBM	Pos
bisindolylmaleimide-ix	CDK inhibitor	98.24	GBM	Pos
alvocidib	CDK inhibitor	98.24	GBM	Pos
PF-562271	Focal adhesion kinase inhibitor	98.2	GBM	Pos
JNJ-7706621	CDK inhibitor	98.2	GBM	Pos
JNK-9L	JNK inhibitor	98.17	GBM	Pos
mycophenolic-acid	Dehydrogenase inhibitor	98.17	GBM	Pos
dactinomycin	RNA polymerase inhibitor	98.13	GBM	Pos
PIK-75	DNA protein kinase inhibitor	98.06	GBM	Pos
BMS-345541	IKK inhibitor	98.06	GBM	Pos
mitoxantrone	Topoisomerase inhibitor	98.06	GBM	Pos
pirarubicin	Topoisomerase inhibitor	97.99	GBM	Pos
importazole	Importin-beta transport receptor inhibitor	97.99	GBM	Pos
chromomycin-a3	DNA binding agent	97.96	GBM	Pos
doxorubicin	Topoisomerase inhibitor	97.78	GBM	Pos
triptolide	RNA polymerase inhibitor	97.74	GBM	Pos
linifanib	PDGFR receptor inhibitor	97.67	GBM	Pos
mocetinostat	HDAC inhibitor	97.64	GBM	Pos
NCH-51	HDAC inhibitor	97.57	GBM	Pos
CGP-60474	CDK inhibitor	97.39	GBM	Pos
PHA-793887	CDK inhibitor	97.36	GBM	Pos
APHA-compound-8	HDAC inhibitor	97.25	GBM	Pos
pitavastatin	HMGCR inhibitor	97.11	GBM	Pos
temsirolimus	MTOR inhibitor	97.05	GBM	Pos
chaetocin	Histone lysine methyltransferase inhibitor	96.92	GBM	Pos
entinostat	HDAC inhibitor	96.65	GBM	Pos
5-iodotubercidin	Adenosine kinase inhibitor	96.62	GBM	Pos
JAK3-inhibitor-VI	JAK inhibitor	96.6	GBM	Pos
ryuvidine	Histone lysine methyltransferase inhibitor	96.44	GBM	Pos
A-443644	AKT inhibitor	96.11	GBM	Pos
lypressin	Vasopressin receptor agonist	95.68	GBM	Pos
mitomycin-c	DNA alkylating agent	95.19	GBM	Pos
cyclopamine	Smoothened receptor antagonist	95.09	GBM	Pos
GSK-429286A	Rho associated kinase inhibitor	-95.13	GBM	Neg
VU-0413807-2	Calcium channel blocker	-95.17	GBM	Neg
iloperidone	Dopamine receptor antagonist	-95.67	GBM	Neg
westcort	Glucocorticoid receptor agonist	-95.95	GBM	Neg
triacsin-c	Adrenergic receptor antagonist	-96.44	GBM	Neg
mirin	MRE11A exonuclease inhibitor	-96.62	GBM	Neg
GW-311616	Leukocyte elastase inhibitor	-96.66	GBM	Neg
alpha-linolenic-acid	Omega 3 fatty acid stimulant	-96.93	GBM	Neg
geranylgeraniol	Farnesyltransferase inhibitor	-97.37	GBM	Neg
lansoprazole	ATPase inhibitor	-97.78	GBM	Neg
griseofulvin	Tubulin inhibitor	-97.92	GBM	Neg
valproic-acid	HDAC inhibitor	-97.95	GBM	Neg
retinol	Retinoid receptor ligand	-98.17	GBM	Neg
tubacin	HDAC inhibitor	-98.45	GBM	Neg
sitagliptin	Dipeptidyl peptidase inhibitor	-98.59	GBM	Neg
phensuximide	Succinimide antiepileptic	-98.67	GBM	Neg
orantinib	FGFR inhibitor	-98.7	GBM	Neg
NECA	Adenosine receptor agonist	-98.73	GBM	Neg
actarit	Interleukin receptor agonist	-98.98	GBM	Neg
HO-013	PPAR receptor agonist	-99.05	GBM	Neg
flupirtine	Glutamate receptor antagonist	-99.44	GBM	Neg
chromanol	Potassium channel blocker	98.45	HNSC	Pos
PP-2	SRC inhibitor	98.38	HNSC	Pos
tivozanib	VEGFR inhibitor	97.96	HNSC	Pos
PP-1	SRC inhibitor	97.89	HNSC	Pos
PD-184352	MEK inhibitor	97.46	HNSC	Pos
vemurafenib	RAF inhibitor	97.36	HNSC	Pos
selumetinib	MEK inhibitor	97.07	HNSC	Pos
CS-110266	Dopamine receptor agonist	96.71	HNSC	Pos
TWS-119	Glycogen synthase kinase inhibitor	96.51	HNSC	Pos
WZ-4002	EGFR inhibitor	96.41	HNSC	Pos
PIK-90	PI3K inhibitor	96.16	HNSC	Pos
AS-703026	MEK inhibitor	96.02	HNSC	Pos
dasatinib	BCR-ABL kinase inhibitor	95.98	HNSC	Pos
BMS-536924	IGF-1 inhibitor	95.81	HNSC	Pos
JAK3-Inhibitor-II	JAK inhibitor	95.38	HNSC	Pos
phorbol-12-myristate-13-acetate	PKC activator	-96.1	HNSC	Neg
LY-2183240	FAAH inhibitor	-97.18	HNSC	Neg
mirin	MRE11A exonuclease inhibitor	-97.32	HNSC	Neg
prostratin	PKC activator	-97.42	HNSC	Neg
SA-63133	NA	-97.49	HNSC	Neg
SB-225002	CC chemokine receptor antagonist	-97.69	HNSC	Neg
epothilone-a	Microtubule stabilizing agent	-97.89	HNSC	Neg
ABT-751	Tubulin inhibitor	-98.27	HNSC	Neg
flubendazole	Tubulin inhibitor	-98.33	HNSC	Neg
KF-38789	P-selectin inhibitor	-98.45	HNSC	Neg
SA-792574	Microtubule inhibitor	-98.45	HNSC	Neg
vinorelbine	Tubulin inhibitor	-98.48	HNSC	Neg
NPI-2358	Tubulin inhibitor	-98.56	HNSC	Neg
VU-0365114-2	M5 modulator	-98.66	HNSC	Neg
vindesine	Tubulin inhibitor	-98.73	HNSC	Neg
fenbendazole	Tubulin inhibitor	-98.73	HNSC	Neg
nocodazole	Tubulin inhibitor	-98.73	HNSC	Neg
albendazole	Anthelmintic	-98.73	HNSC	Neg
podophyllotoxin	Microtubule inhibitor	-98.73	HNSC	Neg
mebendazole	Tubulin inhibitor	-98.77	HNSC	Neg
ON-01910	PLK inhibitor	-98.8	HNSC	Neg
vincristine	Tubulin inhibitor	-98.84	HNSC	Neg
GW-843682X	PLK inhibitor	-99.19	HNSC	Neg
ingenol	PKC activator	-99.3	HNSC	Neg
bisbenzimide	DNA binding agent	99.68	KICH	Pos
mycophenolate-mofetil	Dehydrogenase inhibitor	99.21	KICH	Pos
selumetinib	MEK inhibitor	99.15	KICH	Pos
U-0126	MEK inhibitor	99.12	KICH	Pos
L-690488	Inositol monophosphatase inhibitor	99.06	KICH	Pos
mycophenolic-acid	Dehydrogenase inhibitor	98.91	KICH	Pos
celastrol	Anti-inflammatory	98.87	KICH	Pos
RO-3306	CDK inhibitor	98.87	KICH	Pos
PP-2	SRC inhibitor	98.73	KICH	Pos
cyclopamine	Smoothened receptor antagonist	98.34	KICH	Pos
simvastatin	HMGCR inhibitor	98.31	KICH	Pos
topotecan	Topoisomerase inhibitor	98.24	KICH	Pos
alvocidib	CDK inhibitor	98.24	KICH	Pos
ZG-10	JNK inhibitor	98.17	KICH	Pos
JNK-9L	JNK inhibitor	98.17	KICH	Pos
AT-7519	CDK inhibitor	98.13	KICH	Pos
ochratoxin-a	Phenylalanyl tRNA synthetase inhibitor	98.1	KICH	Pos
CGP-60474	CDK inhibitor	98.1	KICH	Pos
triptolide	RNA polymerase inhibitor	98.03	KICH	Pos
chromomycin-a3	DNA binding agent	97.99	KICH	Pos
PIK-75	DNA protein kinase inhibitor	97.97	KICH	Pos
camptothecin	Topoisomerase inhibitor	97.92	KICH	Pos
daunorubicin	RNA synthesis inhibitor	97.85	KICH	Pos
pirarubicin	Topoisomerase inhibitor	97.82	KICH	Pos
JNJ-7706621	CDK inhibitor	97.78	KICH	Pos
PP-1	SRC inhibitor	97.73	KICH	Pos
PD-184352	MEK inhibitor	97.72	KICH	Pos
dactinomycin	RNA polymerase inhibitor	97.71	KICH	Pos
mocetinostat	HDAC inhibitor	97.64	KICH	Pos
AS-605240	PI3K inhibitor	97.61	KICH	Pos
bisindolylmaleimide-ix	CDK inhibitor	97.6	KICH	Pos
KU-0063794	MTOR inhibitor	97.5	KICH	Pos
PF-562271	Focal adhesion kinase inhibitor	97.46	KICH	Pos
pidorubicine	Topoisomerase inhibitor	97.46	KICH	Pos
ER-27319	Mediator release inhibitor	97.45	KICH	Pos
idarubicin	Topoisomerase inhibitor	97.39	KICH	Pos
doxorubicin	Topoisomerase inhibitor	97.36	KICH	Pos
KIN001-244	Phosphoinositide dependent kinase inhibitor	96.92	KICH	Pos
WYE-354	MTOR inhibitor	96.92	KICH	Pos
BMS-536924	IGF-1 inhibitor	96.86	KICH	Pos
mitoxantrone	Topoisomerase inhibitor	96.79	KICH	Pos
AZD-8055	MTOR inhibitor	96.69	KICH	Pos
linifanib	PDGFR receptor inhibitor	96.58	KICH	Pos
HSP90-inhibitor	HSP inhibitor	96.53	KICH	Pos
neratinib	EGFR inhibitor	96.5	KICH	Pos
lestaurtinib	FLT3 inhibitor	96.49	KICH	Pos
BMS-345541	IKK inhibitor	96.23	KICH	Pos
PHA-793887	CDK inhibitor	96.19	KICH	Pos
NVP-TAE684	ALK inhibitor	96.18	KICH	Pos
PP-30	RAF inhibitor	96.16	KICH	Pos
SN-38	Topoisomerase inhibitor	96.07	KICH	Pos
5-iodotubercidin	Adenosine kinase inhibitor	95.67	KICH	Pos
PI-103	MTOR inhibitor	95.48	KICH	Pos
BX-795	IKK inhibitor	95.35	KICH	Pos
GSK-1059615	PI3K inhibitor	95.34	KICH	Pos
pitavastatin	HMGCR inhibitor	95.15	KICH	Pos
fostamatinib	SYK inhibitor	95.14	KICH	Pos
dactolisib	MTOR inhibitor	95.05	KICH	Pos
NVP-AUY922	HSP inhibitor	95.01	KICH	Pos
flupirtine	Glutamate receptor antagonist	-95.8	KICH	Neg
NSC-94258	Antineoplastic	-96.51	KICH	Neg
VX-222	HCV inhibitor	-96.57	KICH	Neg
HO-013	PPAR receptor agonist	-96.68	KICH	Neg
PLX-4720	RAF inhibitor	-97	KICH	Neg
sitagliptin	Dipeptidyl peptidase inhibitor	-97.2	KICH	Neg
SA-63133	NA	-97.6	KICH	Neg
hydroxycholesterol	LXR agonist	-97.82	KICH	Neg
PKCbeta-inhibitor	PKC inhibitor	-97.82	KICH	Neg
securinine	GABA receptor antagonist	-98.17	KICH	Neg
bisbenzimide	DNA binding agent	99.22	KIRC	Pos
AS-605240	PI3K inhibitor	98.98	KIRC	Pos
selumetinib	MEK inhibitor	98.45	KIRC	Pos
NCH-51	HDAC inhibitor	98.41	KIRC	Pos
PD-184352	MEK inhibitor	98.31	KIRC	Pos
scriptaid	HDAC inhibitor	98.24	KIRC	Pos
alvocidib	CDK inhibitor	98.16	KIRC	Pos
ISOX	HDAC inhibitor	98.13	KIRC	Pos
AT-7519	CDK inhibitor	98.06	KIRC	Pos
lestaurtinib	FLT3 inhibitor	98.03	KIRC	Pos
ZG-10	JNK inhibitor	97.96	KIRC	Pos
topotecan	Topoisomerase inhibitor	97.96	KIRC	Pos
trichostatin-a	HDAC inhibitor	97.87	KIRC	Pos
JNJ-7706621	CDK inhibitor	97.85	KIRC	Pos
celastrol	Anti-inflammatory	97.84	KIRC	Pos
camptothecin	Topoisomerase inhibitor	97.78	KIRC	Pos
THM-I-94	HDAC inhibitor	97.53	KIRC	Pos
SB-218078	CHK inhibitor	97.36	KIRC	Pos
triptolide	RNA polymerase inhibitor	97.36	KIRC	Pos
panobinostat	HDAC inhibitor	97.19	KIRC	Pos
CGP-60474	CDK inhibitor	97.14	KIRC	Pos
WT-171	HDAC inhibitor	97.14	KIRC	Pos
bisindolylmaleimide-ix	CDK inhibitor	97	KIRC	Pos
TWS-119	Glycogen synthase kinase inhibitor	96.97	KIRC	Pos
PIK-75	DNA protein kinase inhibitor	96.8	KIRC	Pos
vorinostat	HDAC inhibitor	96.74	KIRC	Pos
SN-38	Topoisomerase inhibitor	96.31	KIRC	Pos
belinostat	HDAC inhibitor	96.13	KIRC	Pos
ER-27319	Mediator release inhibitor	95.72	KIRC	Pos
HG-5-113-01	Protein kinase inhibitor	95.7	KIRC	Pos
NVP-AUY922	HSP inhibitor	95.42	KIRC	Pos
PP-2	SRC inhibitor	95.14	KIRC	Pos
tyrphostin-1	EGFR inhibitor	-95.29	KIRC	Neg
MLN-4924	Nedd activating enzyme inhibitor	-96.73	KIRC	Neg
calyculin	Protein phosphatase inhibitor	-96.79	KIRC	Neg
ABT-751	Tubulin inhibitor	-96.93	KIRC	Neg
nocodazole	Tubulin inhibitor	-97.39	KIRC	Neg
ON-01910	PLK inhibitor	-97.43	KIRC	Neg
orantinib	FGFR inhibitor	-97.87	KIRC	Neg
deferiprone	Chelating agent	-98.66	KIRC	Neg
prostaglandin	Prostanoid receptor antagonist	-99.61	KIRC	Neg
purvalanol-a	CDK inhibitor	99.37	KIRP	Pos
aminopurvalanol-a	Tyrosine kinase inhibitor	98.94	KIRP	Pos
scriptaid	HDAC inhibitor	98.91	KIRP	Pos
selumetinib	MEK inhibitor	98.86	KIRP	Pos
ISOX	HDAC inhibitor	98.84	KIRP	Pos
THM-I-94	HDAC inhibitor	98.84	KIRP	Pos
NCH-51	HDAC inhibitor	98.84	KIRP	Pos
linifanib	PDGFR receptor inhibitor	98.77	KIRP	Pos
vorinostat	HDAC inhibitor	98.7	KIRP	Pos
lestaurtinib	FLT3 inhibitor	98.63	KIRP	Pos
givinostat	HDAC inhibitor	98.63	KIRP	Pos
panobinostat	HDAC inhibitor	98.56	KIRP	Pos
HC-toxin	HDAC inhibitor	98.48	KIRP	Pos
PHA-793887	CDK inhibitor	98.45	KIRP	Pos
topotecan	Topoisomerase inhibitor	98.45	KIRP	Pos
trichostatin-a	HDAC inhibitor	98.41	KIRP	Pos
camptothecin	Topoisomerase inhibitor	98.41	KIRP	Pos
cyclopamine	Smoothened receptor antagonist	98.38	KIRP	Pos
JNJ-7706621	CDK inhibitor	98.34	KIRP	Pos
CGP-60474	CDK inhibitor	98.34	KIRP	Pos
triptolide	RNA polymerase inhibitor	98.34	KIRP	Pos
PF-562271	Focal adhesion kinase inhibitor	98.31	KIRP	Pos
ZG-10	JNK inhibitor	98.31	KIRP	Pos
AT-7519	CDK inhibitor	98.31	KIRP	Pos
mocetinostat	HDAC inhibitor	98.27	KIRP	Pos
BMS-345541	IKK inhibitor	98.24	KIRP	Pos
AS-601245	JNK inhibitor	98.24	KIRP	Pos
WT-171	HDAC inhibitor	98.24	KIRP	Pos
bisindolylmaleimide-ix	CDK inhibitor	98.24	KIRP	Pos
alvocidib	CDK inhibitor	98.24	KIRP	Pos
ER-27319	Mediator release inhibitor	98.2	KIRP	Pos
dactinomycin	RNA polymerase inhibitor	98.2	KIRP	Pos
pidorubicine	Topoisomerase inhibitor	98.2	KIRP	Pos
apicidin	HDAC inhibitor	98.17	KIRP	Pos
daunorubicin	RNA synthesis inhibitor	98.17	KIRP	Pos
chromomycin-a3	DNA binding agent	98.13	KIRP	Pos
AS-605240	PI3K inhibitor	98.13	KIRP	Pos
JAK3-inhibitor-VI	JAK inhibitor	98.12	KIRP	Pos
JNK-9L	JNK inhibitor	98.1	KIRP	Pos
TG-101348	FLT3 inhibitor	98.06	KIRP	Pos
doxorubicin	Topoisomerase inhibitor	98.06	KIRP	Pos
mitoxantrone	Topoisomerase inhibitor	98.06	KIRP	Pos
HG-5-113-01	Protein kinase inhibitor	98	KIRP	Pos
pirarubicin	Topoisomerase inhibitor	97.85	KIRP	Pos
5-iodotubercidin	Adenosine kinase inhibitor	97.64	KIRP	Pos
staurosporine	PKC inhibitor	97.53	KIRP	Pos
PIK-75	DNA protein kinase inhibitor	97.53	KIRP	Pos
dorsomorphin	AMPK inhibitor	97.53	KIRP	Pos
SB-218078	CHK inhibitor	97.41	KIRP	Pos
ochratoxin-a	Phenylalanyl tRNA synthetase inhibitor	97.36	KIRP	Pos
SN-38	Topoisomerase inhibitor	97.29	KIRP	Pos
idarubicin	Topoisomerase inhibitor	97.25	KIRP	Pos
A-443644	AKT inhibitor	97.22	KIRP	Pos
BI-2536	PLK inhibitor	97.11	KIRP	Pos
dacinostat	HDAC inhibitor	96.69	KIRP	Pos
SU-11652	Tyrosine kinase inhibitor	96.26	KIRP	Pos
reversine	Aurora kinase inhibitor	96.16	KIRP	Pos
U-0126	MEK inhibitor	96.05	KIRP	Pos
BVT-948	Tyrosine phosphatase inhibitor	95.76	KIRP	Pos
belinostat	HDAC inhibitor	95.74	KIRP	Pos
NVP-AUY922	HSP inhibitor	95.72	KIRP	Pos
NVP-TAE684	ALK inhibitor	95.67	KIRP	Pos
tivozanib	VEGFR inhibitor	95.24	KIRP	Pos
HSP90-inhibitor	HSP inhibitor	95.21	KIRP	Pos
XMD-1150	Leucine rich repeat kinase inhibitor	95.11	KIRP	Pos
teniposide	Topoisomerase inhibitor	95.04	KIRP	Pos
gamma-homolinolenic-acid	Cholesterol inhibitor	-95.14	KIRP	Neg
HO-013	PPAR receptor agonist	-95.17	KIRP	Neg
QW-BI-011	Histone lysine methyltransferase inhibitor	-95.5	KIRP	Neg
vinorelbine	Tubulin inhibitor	-95.88	KIRP	Neg
dienestrol	Estrogen receptor agonist	-96.01	KIRP	Neg
triciribine	AKT inhibitor	-96.23	KIRP	Neg
clofibrate	PPAR receptor agonist	-96.26	KIRP	Neg
deforolimus	MTOR inhibitor	-96.58	KIRP	Neg
ON-01910	PLK inhibitor	-96.7	KIRP	Neg
temozolomide	DNA alkylating agent	-97	KIRP	Neg
zebularine	DNA methyltransferase inhibitor	-97.03	KIRP	Neg
prostaglandin	Prostanoid receptor antagonist	-97.27	KIRP	Neg
orantinib	FGFR inhibitor	-97.5	KIRP	Neg
NF-449	Purinergic receptor antagonist	-97.51	KIRP	Neg
neurodazine	Neurogenesis of non-pluripotent C2C12 myoblast inducer	-97.65	KIRP	Neg
PT-630	Dipeptidyl peptidase inhibitor	-98.03	KIRP	Neg
tyrphostin-AG-1295	PDGFR receptor inhibitor	-98.09	KIRP	Neg
ABT-751	Tubulin inhibitor	-98.24	KIRP	Neg
TG100-115	NA	-98.45	KIRP	Neg
valproic-acid	HDAC inhibitor	-98.77	KIRP	Neg
evodiamine	ATPase inhibitor	-98.87	KIRP	Neg
GANT-58	GLI antagonist	-99.07	KIRP	Neg
lenalidomide	Antineoplastic	-99.08	KIRP	Neg
GW-843682X	PLK inhibitor	-99.58	KIRP	Neg
varenicline	Acetylcholine receptor agonist	99.93	LAML	Pos
tyrphostin-AG-126	ERK1 and ERK2 phosphorylation inhibitor	97.71	LAML	Pos
narciclasine	Coflilin signaling pathway activator	97.64	LAML	Pos
verrucarin-a	Protein synthesis inhibitor	97.36	LAML	Pos
homoharringtonine	Protein synthesis inhibitor	97.36	LAML	Pos
emetine	Protein synthesis inhibitor	97.11	LAML	Pos
cephaeline	Protein synthesis inhibitor	96.98	LAML	Pos
anisomycin	DNA synthesis inhibitor	96.58	LAML	Pos
RO-90-7501	Beta amyloid inhibitor	96.5	LAML	Pos
BX-795	IKK inhibitor	-95.1	LAML	Neg
mycophenolic-acid	Dehydrogenase inhibitor	-95.25	LAML	Neg
topotecan	Topoisomerase inhibitor	-95.28	LAML	Neg
SN-38	Topoisomerase inhibitor	-95.38	LAML	Neg
ingenol	PKC activator	-95.91	LAML	Neg
mitomycin-c	DNA alkylating agent	-96.64	LAML	Neg
motesanib	KIT inhibitor	-96.87	LAML	Neg
AG-14361	PARP inhibitor	-97.35	LAML	Neg
RITA	MDM inhibitor	-97.36	LAML	Neg
rucaparib	PARP inhibitor	-97.42	LAML	Neg
YC-1	Guanylyl cyclase activator	-97.53	LAML	Neg
ALW-II-49-7	Ephrin inhibitor	-98.2	LAML	Neg
BMS-345541	IKK inhibitor	-98.31	LAML	Neg
methazolamide	Carbonic anhydrase inhibitor	-98.98	LAML	Neg
celastrol	Anti-inflammatory	99.93	LGG	Pos
bisbenzimide	DNA binding agent	99.79	LGG	Pos
topotecan	Topoisomerase inhibitor	99.19	LGG	Pos
importazole	Importin-beta transport receptor inhibitor	99.19	LGG	Pos
AG-14361	PARP inhibitor	99.07	LGG	Pos
SN-38	Topoisomerase inhibitor	98.77	LGG	Pos
triptolide	RNA polymerase inhibitor	98.59	LGG	Pos
camptothecin	Topoisomerase inhibitor	98.54	LGG	Pos
AT-7519	CDK inhibitor	98.52	LGG	Pos
ER-27319	Mediator release inhibitor	98.52	LGG	Pos
mycophenolic-acid	Dehydrogenase inhibitor	98.5	LGG	Pos
PIK-75	DNA protein kinase inhibitor	98.49	LGG	Pos
BMS-345541	IKK inhibitor	98.48	LGG	Pos
JNJ-7706621	CDK inhibitor	98.48	LGG	Pos
CGP-60474	CDK inhibitor	98.48	LGG	Pos
bisindolylmaleimide-ix	CDK inhibitor	98.48	LGG	Pos
cyclopamine	Smoothened receptor antagonist	98.48	LGG	Pos
AS-601245	JNK inhibitor	98.45	LGG	Pos
auranofin	NFkB pathway inhibitor	98.45	LGG	Pos
daunorubicin	RNA synthesis inhibitor	98.45	LGG	Pos
A-443644	AKT inhibitor	98.38	LGG	Pos
JNK-9L	JNK inhibitor	98.38	LGG	Pos
dactinomycin	RNA polymerase inhibitor	98.38	LGG	Pos
5-iodotubercidin	Adenosine kinase inhibitor	98.34	LGG	Pos
alvocidib	CDK inhibitor	98.34	LGG	Pos
pirarubicin	Topoisomerase inhibitor	98.31	LGG	Pos
chromomycin-a3	DNA binding agent	98.31	LGG	Pos
ZG-10	JNK inhibitor	98.31	LGG	Pos
pidorubicine	Topoisomerase inhibitor	98.24	LGG	Pos
PF-562271	Focal adhesion kinase inhibitor	98.17	LGG	Pos
SIB-1893	Glutamate receptor antagonist	98.14	LGG	Pos
mitoxantrone	Topoisomerase inhibitor	97.96	LGG	Pos
mocetinostat	HDAC inhibitor	97.82	LGG	Pos
PHA-793887	CDK inhibitor	97.53	LGG	Pos
WT-171	HDAC inhibitor	97.53	LGG	Pos
mitomycin-c	DNA alkylating agent	97.53	LGG	Pos
lestaurtinib	FLT3 inhibitor	97.36	LGG	Pos
pyroxamide	HDAC inhibitor	97.33	LGG	Pos
doxorubicin	Topoisomerase inhibitor	97.32	LGG	Pos
belinostat	HDAC inhibitor	96.77	LGG	Pos
entinostat	HDAC inhibitor	96.69	LGG	Pos
ryuvidine	Histone lysine methyltransferase inhibitor	96.44	LGG	Pos
idarubicin	Topoisomerase inhibitor	96.19	LGG	Pos
SB-218078	CHK inhibitor	95.74	LGG	Pos
pitavastatin	HMGCR inhibitor	95.73	LGG	Pos
securinine	GABA receptor antagonist	-95.03	LGG	Neg
anisomycin	DNA synthesis inhibitor	-95.21	LGG	Neg
narciclasine	Coflilin signaling pathway activator	-95.38	LGG	Neg
helveticoside	ATPase inhibitor	-95.56	LGG	Neg
HO-013	PPAR receptor agonist	-96.1	LGG	Neg
cephaeline	Protein synthesis inhibitor	-96.38	LGG	Neg
homoharringtonine	Protein synthesis inhibitor	-96.58	LGG	Neg
verrucarin-a	Protein synthesis inhibitor	-97.04	LGG	Neg
triciribine	AKT inhibitor	-98.23	LGG	Neg
cyproheptadine	Histamine receptor antagonist	-98.43	LGG	Neg
cycloheximide	Protein synthesis inhibitor	-98.59	LGG	Neg
dapsone	Bacterial antifolate	-98.66	LGG	Neg
GW-311616	Leukocyte elastase inhibitor	-98.77	LGG	Neg
xanthohumol	ATPase inhibitor	-98.89	LGG	Neg
kinetin-riboside	Apoptosis stimulant	-99.19	LGG	Neg
lypressin	Vasopressin receptor agonist	98.39	LIHC	Pos
PIK-75	DNA protein kinase inhibitor	96.37	LIHC	Pos
auranofin	NFkB pathway inhibitor	95.49	LIHC	Pos
anisomycin	DNA synthesis inhibitor	-95.17	LIHC	Neg
amonafide	Topoisomerase inhibitor	-95.19	LIHC	Neg
emetine	Protein synthesis inhibitor	-95.88	LIHC	Neg
linsitinib	IGF-1 inhibitor	-95.88	LIHC	Neg
homoharringtonine	Protein synthesis inhibitor	-95.95	LIHC	Neg
cycloheximide	Protein synthesis inhibitor	-96.26	LIHC	Neg
celastrol	Anti-inflammatory	99.54	LUAD	Pos
auranofin	NFkB pathway inhibitor	99.51	LUAD	Pos
RO-3306	CDK inhibitor	99.37	LUAD	Pos
mycophenolate-mofetil	Dehydrogenase inhibitor	99.19	LUAD	Pos
SN-38	Topoisomerase inhibitor	98.91	LUAD	Pos
selumetinib	MEK inhibitor	98.77	LUAD	Pos
tivozanib	VEGFR inhibitor	98.63	LUAD	Pos
pitavastatin	HMGCR inhibitor	98.52	LUAD	Pos
erythrosine	Coloring agent	98.26	LUAD	Pos
camptothecin	Topoisomerase inhibitor	98.2	LUAD	Pos
AT-7519	CDK inhibitor	98.1	LUAD	Pos
bisbenzimide	DNA binding agent	98.06	LUAD	Pos
topotecan	Topoisomerase inhibitor	98.03	LUAD	Pos
ZG-10	JNK inhibitor	97.99	LUAD	Pos
pidorubicine	Topoisomerase inhibitor	97.92	LUAD	Pos
CGP-60474	CDK inhibitor	97.78	LUAD	Pos
doxorubicin	Topoisomerase inhibitor	97.78	LUAD	Pos
AS-601245	JNK inhibitor	97.74	LUAD	Pos
bisindolylmaleimide-ix	CDK inhibitor	97.71	LUAD	Pos
pirarubicin	Topoisomerase inhibitor	97.67	LUAD	Pos
alvocidib	CDK inhibitor	97.57	LUAD	Pos
SU-11652	Tyrosine kinase inhibitor	97.36	LUAD	Pos
BMS-345541	IKK inhibitor	97.22	LUAD	Pos
PD-0325901	MEK inhibitor	97.15	LUAD	Pos
U-0126	MEK inhibitor	97.12	LUAD	Pos
ER-27319	Mediator release inhibitor	97.09	LUAD	Pos
mitoxantrone	Topoisomerase inhibitor	96.97	LUAD	Pos
PD-184352	MEK inhibitor	96.86	LUAD	Pos
importazole	Importin-beta transport receptor inhibitor	96.81	LUAD	Pos
HSP90-inhibitor	HSP inhibitor	96.75	LUAD	Pos
dactinomycin	RNA polymerase inhibitor	96.69	LUAD	Pos
mocetinostat	HDAC inhibitor	96.45	LUAD	Pos
triptolide	RNA polymerase inhibitor	96.25	LUAD	Pos
JNJ-7706621	CDK inhibitor	95.91	LUAD	Pos
BMS-536924	IGF-1 inhibitor	95.86	LUAD	Pos
panobinostat	HDAC inhibitor	95.6	LUAD	Pos
linifanib	PDGFR receptor inhibitor	95.4	LUAD	Pos
PIK-75	DNA protein kinase inhibitor	95.38	LUAD	Pos
chromomycin-a3	DNA binding agent	95.27	LUAD	Pos
cyclopamine	Smoothened receptor antagonist	95.11	LUAD	Pos
skatole	Thrombin inhibitor	95.09	LUAD	Pos
valproic-acid	HDAC inhibitor	-95.1	LUAD	Neg
huperzine-a	Acetylcholinesterase inhibitor	-95.36	LUAD	Neg
lobeline	Acetylcholine receptor antagonist	-95.4	LUAD	Neg
orantinib	FGFR inhibitor	-95.84	LUAD	Neg
albendazole	Anthelmintic	-95.95	LUAD	Neg
tegafur	Thymidylate synthase inhibitor	-96.09	LUAD	Neg
fenbendazole	Tubulin inhibitor	-96.1	LUAD	Neg
ingenol	PKC activator	-96.15	LUAD	Neg
ofloxacin	Bacterial DNA gyrase inhibitor	-96.32	LUAD	Neg
genistein	Tyrosine kinase inhibitor	-96.44	LUAD	Neg
cholic-acid	Bile acid	-96.92	LUAD	Neg
VU-0365114-2	M5 modulator	-97.08	LUAD	Neg
SB-216763	Glycogen synthase kinase inhibitor	-97.37	LUAD	Neg
flupirtine	Glutamate receptor antagonist	-97.44	LUAD	Neg
HO-013	PPAR receptor agonist	-97.45	LUAD	Neg
ON-01910	PLK inhibitor	-97.74	LUAD	Neg
physostigmine	Acetylcholinesterase inhibitor	-97.83	LUAD	Neg
sitagliptin	Dipeptidyl peptidase inhibitor	-97.89	LUAD	Neg
nocodazole	Tubulin inhibitor	-97.99	LUAD	Neg
carbetocin	Oxytocin receptor agonist	-98.03	LUAD	Neg
flubendazole	Tubulin inhibitor	-98.1	LUAD	Neg
prostratin	PKC activator	-98.27	LUAD	Neg
GW-843682X	PLK inhibitor	-98.58	LUAD	Neg
piceid	ICAM1 inhibitor	-98.8	LUAD	Neg
deferiprone	Chelating agent	-98.92	LUAD	Neg
griseofulvin	Tubulin inhibitor	-99.54	LUAD	Neg
tivozanib	VEGFR inhibitor	98.41	LUSC	Pos
PD-0325901	MEK inhibitor	97.74	LUSC	Pos
AT-9283	JAK inhibitor	-95.09	LUSC	Neg
GW-843682X	PLK inhibitor	-95.63	LUSC	Neg
acitretin	Retinoid receptor agonist	-96.01	LUSC	Neg
tolterodine	Acetylcholine receptor antagonist	-96.02	LUSC	Neg
griseofulvin	Tubulin inhibitor	-96.59	LUSC	Neg
mebendazole	Tubulin inhibitor	-96.68	LUSC	Neg
flubendazole	Tubulin inhibitor	-96.79	LUSC	Neg
albendazole	Anthelmintic	-96.94	LUSC	Neg
NPI-2358	Tubulin inhibitor	-97.53	LUSC	Neg
mirin	MRE11A exonuclease inhibitor	-97.71	LUSC	Neg
cycloheximide	Protein synthesis inhibitor	-97.71	LUSC	Neg
naftopidil	Adrenergic receptor antagonist	-97.76	LUSC	Neg
VU-0365114-2	M5 modulator	-98.03	LUSC	Neg
vindesine	Tubulin inhibitor	-98.45	LUSC	Neg
nocodazole	Tubulin inhibitor	-98.45	LUSC	Neg
ON-01910	PLK inhibitor	-98.45	LUSC	Neg
ABT-751	Tubulin inhibitor	-98.66	LUSC	Neg
prostratin	PKC activator	-99.4	LUSC	Neg
ingenol	PKC activator	-99.82	LUSC	Neg
celastrol	Anti-inflammatory	99.58	MESO	Pos
lypressin	Vasopressin receptor agonist	99.55	MESO	Pos
ampicillin	Bacterial cell wall synthesis inhibitor	98.73	MESO	Pos
linifanib	PDGFR receptor inhibitor	98.38	MESO	Pos
ZG-10	JNK inhibitor	97.57	MESO	Pos
topotecan	Topoisomerase inhibitor	97.39	MESO	Pos
BMS-345541	IKK inhibitor	97.29	MESO	Pos
mocetinostat	HDAC inhibitor	97.07	MESO	Pos
camptothecin	Topoisomerase inhibitor	96.62	MESO	Pos
AS-601245	JNK inhibitor	96.41	MESO	Pos
JAK3-inhibitor-VI	JAK inhibitor	95.7	MESO	Pos
penciclovir	DNA directed DNA polymerase inhibitor	95.44	MESO	Pos
SU-11652	Tyrosine kinase inhibitor	95.24	MESO	Pos
nocodazole	Tubulin inhibitor	-95.01	MESO	Neg
mirin	MRE11A exonuclease inhibitor	-95.38	MESO	Neg
valproic-acid	HDAC inhibitor	-95.39	MESO	Neg
doxercalciferol	Vitamin D receptor agonist	-95.87	MESO	Neg
lobeline	Acetylcholine receptor antagonist	-96.44	MESO	Neg
harpagoside	Acetylcholinesterase inhibitor	-96.44	MESO	Neg
ON-01910	PLK inhibitor	-97	MESO	Neg
AG-370	PDGFR receptor inhibitor	-97.69	MESO	Neg
flupirtine	Glutamate receptor antagonist	-97.9	MESO	Neg
griseofulvin	Tubulin inhibitor	-97.91	MESO	Neg
dapsone	Bacterial antifolate	-98.06	MESO	Neg
GW-843682X	PLK inhibitor	-98.59	MESO	Neg
QW-BI-011	Histone lysine methyltransferase inhibitor	-98.91	MESO	Neg
celastrol	Anti-inflammatory	99.82	PAAD	Pos
importazole	Importin-beta transport receptor inhibitor	99.82	PAAD	Pos
ingenol	PKC activator	99.05	PAAD	Pos
phorbol-12-myristate-13-acetate	PKC activator	98.63	PAAD	Pos
AT-7519	CDK inhibitor	98.13	PAAD	Pos
camptothecin	Topoisomerase inhibitor	97.96	PAAD	Pos
HG-5-113-01	Protein kinase inhibitor	97.85	PAAD	Pos
entinostat	HDAC inhibitor	97.46	PAAD	Pos
topotecan	Topoisomerase inhibitor	97.43	PAAD	Pos
ryuvidine	Histone lysine methyltransferase inhibitor	97.1	PAAD	Pos
BX-795	IKK inhibitor	96.68	PAAD	Pos
lypressin	Vasopressin receptor agonist	96.67	PAAD	Pos
tacedinaline	HDAC inhibitor	96.23	PAAD	Pos
BMS-345541	IKK inhibitor	96.17	PAAD	Pos
auranofin	NFkB pathway inhibitor	95.98	PAAD	Pos
SN-38	Topoisomerase inhibitor	95.95	PAAD	Pos
PD-169316	p38 MAPK inhibitor	95.31	PAAD	Pos
NPI-2358	Tubulin inhibitor	95.29	PAAD	Pos
YC-1	Guanylyl cyclase activator	95.23	PAAD	Pos
vemurafenib	RAF inhibitor	-95.38	PAAD	Neg
5-methoxytryptamine	Serotonin receptor agonist	-95.66	PAAD	Neg
palonosetron	Serotonin receptor antagonist	-96.15	PAAD	Neg
HLI-373	MDM inhibitor	-96.49	PAAD	Neg
TG-101348	FLT3 inhibitor	-97.1	PAAD	Neg
XMD-885	Leucine rich repeat kinase inhibitor	-97.32	PAAD	Neg
NVP-AUY922	HSP inhibitor	-97.57	PAAD	Neg
triacsin-c	Adrenergic receptor antagonist	-97.94	PAAD	Neg
XMD-1150	Leucine rich repeat kinase inhibitor	-97.96	PAAD	Neg
celastrol	Anti-inflammatory	99.86	PCPG	Pos
GW-501516	PPAR receptor agonist	99.54	PCPG	Pos
importazole	Importin-beta transport receptor inhibitor	99.12	PCPG	Pos
SN-38	Topoisomerase inhibitor	99.05	PCPG	Pos
serdemetan	MDM inhibitor	98.66	PCPG	Pos
RO-3306	CDK inhibitor	98.29	PCPG	Pos
bisindolylmaleimide-ix	CDK inhibitor	98.24	PCPG	Pos
PIK-75	DNA protein kinase inhibitor	98.06	PCPG	Pos
AT-7519	CDK inhibitor	97.99	PCPG	Pos
topotecan	Topoisomerase inhibitor	97.96	PCPG	Pos
camptothecin	Topoisomerase inhibitor	97.85	PCPG	Pos
ZG-10	JNK inhibitor	97.82	PCPG	Pos
chromomycin-a3	DNA binding agent	97.74	PCPG	Pos
alvocidib	CDK inhibitor	97.69	PCPG	Pos
triptolide	RNA polymerase inhibitor	97.32	PCPG	Pos
BMS-345541	IKK inhibitor	97.29	PCPG	Pos
pidorubicine	Topoisomerase inhibitor	97.28	PCPG	Pos
dactinomycin	RNA polymerase inhibitor	97.11	PCPG	Pos
AS-601245	JNK inhibitor	96.79	PCPG	Pos
bisbenzimide	DNA binding agent	96.78	PCPG	Pos
mycophenolic-acid	Dehydrogenase inhibitor	96.69	PCPG	Pos
JNJ-26854165	HDAC inhibitor	96.41	PCPG	Pos
MBCQ	Phosphodiesterase inhibitor	96.26	PCPG	Pos
PF-562271	Focal adhesion kinase inhibitor	96.23	PCPG	Pos
YC-1	Guanylyl cyclase activator	95.85	PCPG	Pos
mitoxantrone	Topoisomerase inhibitor	95.74	PCPG	Pos
erythrosine	Coloring agent	95.72	PCPG	Pos
CGP-60474	CDK inhibitor	95.49	PCPG	Pos
JNK-9L	JNK inhibitor	95.42	PCPG	Pos
pirarubicin	Topoisomerase inhibitor	95.41	PCPG	Pos
mycophenolate-mofetil	Dehydrogenase inhibitor	95.17	PCPG	Pos
VX-222	HCV inhibitor	-95.02	PCPG	Neg
adipiodone	Contrast agent	-95.07	PCPG	Neg
sulforaphane	Antineoplastic	-95.45	PCPG	Neg
ON-01910	PLK inhibitor	-95.56	PCPG	Neg
AT-9283	JAK inhibitor	-95.8	PCPG	Neg
griseofulvin	Tubulin inhibitor	-95.95	PCPG	Neg
securinine	GABA receptor antagonist	-96.05	PCPG	Neg
mirin	MRE11A exonuclease inhibitor	-97.32	PCPG	Neg
arecaidine	Acetylcholine receptor agonist	-97.67	PCPG	Neg
SA-792574	Microtubule inhibitor	-97.99	PCPG	Neg
GW-843682X	PLK inhibitor	-98.2	PCPG	Neg
sitagliptin	Dipeptidyl peptidase inhibitor	-98.48	PCPG	Neg
ruxolitinib	JAK inhibitor	-99.4	PCPG	Neg
celastrol	Anti-inflammatory	99.89	PRAD	Pos
erythrosine	Coloring agent	99.82	PRAD	Pos
bisbenzimide	DNA binding agent	99.33	PRAD	Pos
importazole	Importin-beta transport receptor inhibitor	99.3	PRAD	Pos
SN-38	Topoisomerase inhibitor	99.19	PRAD	Pos
pitavastatin	HMGCR inhibitor	99.05	PRAD	Pos
SIB-1893	Glutamate receptor antagonist	98.94	PRAD	Pos
NCH-51	HDAC inhibitor	98.56	PRAD	Pos
PP-30	RAF inhibitor	98.52	PRAD	Pos
camptothecin	Topoisomerase inhibitor	98.52	PRAD	Pos
auranofin	NFkB pathway inhibitor	98.38	PRAD	Pos
topotecan	Topoisomerase inhibitor	98.31	PRAD	Pos
HG-5-113-01	Protein kinase inhibitor	98.31	PRAD	Pos
AT-7519	CDK inhibitor	97.99	PRAD	Pos
AS-601245	JNK inhibitor	97.92	PRAD	Pos
selumetinib	MEK inhibitor	97.89	PRAD	Pos
ER-27319	Mediator release inhibitor	97.71	PRAD	Pos
pidorubicine	Topoisomerase inhibitor	97.64	PRAD	Pos
temsirolimus	MTOR inhibitor	97.44	PRAD	Pos
bisindolylmaleimide-ix	CDK inhibitor	97.43	PRAD	Pos
ZG-10	JNK inhibitor	96.97	PRAD	Pos
CGP-60474	CDK inhibitor	96.94	PRAD	Pos
mitomycin-c	DNA alkylating agent	96.65	PRAD	Pos
PIK-75	DNA protein kinase inhibitor	96.62	PRAD	Pos
AZD-8055	MTOR inhibitor	96.49	PRAD	Pos
fludarabine	DNA synthesis inhibitor	96.48	PRAD	Pos
triptolide	RNA polymerase inhibitor	96.23	PRAD	Pos
antimycin-a	ATP synthase inhibitor	96.18	PRAD	Pos
BMS-536924	IGF-1 inhibitor	96.16	PRAD	Pos
trap-101	Nociceptin/orphanin FQ (NOP) receptor antagonist	96.03	PRAD	Pos
amsacrine	Topoisomerase inhibitor	95.93	PRAD	Pos
ryuvidine	Histone lysine methyltransferase inhibitor	95.81	PRAD	Pos
gemcitabine	Ribonucleotide reductase inhibitor	95.81	PRAD	Pos
pyroxamide	HDAC inhibitor	95.8	PRAD	Pos
VAMA-37	DNA dependent protein kinase inhibitor	95.77	PRAD	Pos
tivozanib	VEGFR inhibitor	95.75	PRAD	Pos
teniposide	Topoisomerase inhibitor	95.74	PRAD	Pos
SU-11652	Tyrosine kinase inhibitor	95.56	PRAD	Pos
KU-0063794	MTOR inhibitor	95.5	PRAD	Pos
palbociclib	CDK inhibitor	95.45	PRAD	Pos
DUP-697	Cyclooxygenase inhibitor	95.4	PRAD	Pos
etoposide	Topoisomerase inhibitor	95.39	PRAD	Pos
III606050	Cytochrome P450 inhibitor	95.39	PRAD	Pos
mycophenolate-mofetil	Dehydrogenase inhibitor	95.36	PRAD	Pos
simvastatin	HMGCR inhibitor	95.33	PRAD	Pos
PP-2	SRC inhibitor	95.28	PRAD	Pos
LDN-193189	Serine/threonine kinase inhibitor	95.24	PRAD	Pos
rolipram	Phosphodiesterase inhibitor	-95	PRAD	Neg
BAY-K8644	Calcium channel activator	-95.04	PRAD	Neg
NF-449	Purinergic receptor antagonist	-95.24	PRAD	Neg
securinine	GABA receptor antagonist	-95.35	PRAD	Neg
MDL-28170	Calpain inhibitor	-95.49	PRAD	Neg
kinetin-riboside	Apoptosis stimulant	-95.53	PRAD	Neg
luzindole	Melatonin receptor antagonist	-95.7	PRAD	Neg
prilocaine	Local anesthetic	-95.71	PRAD	Neg
methazolamide	Carbonic anhydrase inhibitor	-95.74	PRAD	Neg
pemoline	Dopamine receptor agonist	-95.76	PRAD	Neg
HO-013	PPAR receptor agonist	-95.88	PRAD	Neg
ruxolitinib	JAK inhibitor	-95.96	PRAD	Neg
PT-630	Dipeptidyl peptidase inhibitor	-96.14	PRAD	Neg
CAY-10415	Insulin sensitizer	-96.26	PRAD	Neg
ziprasidone	Dopamine receptor antagonist	-96.39	PRAD	Neg
SJ-172550	MDM inhibitor	-96.5	PRAD	Neg
iloperidone	Dopamine receptor antagonist	-96.82	PRAD	Neg
ofloxacin	Bacterial DNA gyrase inhibitor	-97.06	PRAD	Neg
triacsin-c	Adrenergic receptor antagonist	-97.32	PRAD	Neg
BMS-641988	Androgen receptor antagonist	-97.33	PRAD	Neg
temozolomide	DNA alkylating agent	-97.41	PRAD	Neg
norketamine	Glutamate receptor antagonist	-97.89	PRAD	Neg
QW-BI-011	Histone lysine methyltransferase inhibitor	-97.99	PRAD	Neg
tienilic-acid	Sodium/potassium/chloride transporter inhibitor	-98.2	PRAD	Neg
HLI-373	MDM inhibitor	-98.27	PRAD	Neg
sitagliptin	Dipeptidyl peptidase inhibitor	-98.34	PRAD	Neg
ciclacillin	Bacterial cell wall synthesis inhibitor	-98.55	PRAD	Neg
doxylamine	Histamine receptor antagonist	-98.56	PRAD	Neg
actarit	Interleukin receptor agonist	-98.71	PRAD	Neg
palonosetron	Serotonin receptor antagonist	-98.79	PRAD	Neg
griseofulvin	Tubulin inhibitor	-98.94	PRAD	Neg
flupirtine	Glutamate receptor antagonist	-98.98	PRAD	Neg
deferiprone	Chelating agent	-99.04	PRAD	Neg
valproic-acid	HDAC inhibitor	-99.05	PRAD	Neg
prostaglandin	Prostanoid receptor antagonist	-99.08	PRAD	Neg
methantheline	Acetylcholine receptor antagonist	-99.15	PRAD	Neg
dapsone	Bacterial antifolate	-99.15	PRAD	Neg
adipiodone	Contrast agent	-99.26	PRAD	Neg
orantinib	FGFR inhibitor	-99.47	PRAD	Neg
fluoropyruvate	Pyruvate dehydrogenase kinase inhibitor	-99.54	PRAD	Neg
cholic-acid	Bile acid	-99.79	PRAD	Neg
mycophenolic-acid	Dehydrogenase inhibitor	99.47	READ	Pos
bisbenzimide	DNA binding agent	99.37	READ	Pos
mocetinostat	HDAC inhibitor	99.26	READ	Pos
entinostat	HDAC inhibitor	99.08	READ	Pos
SN-38	Topoisomerase inhibitor	98.94	READ	Pos
ISOX	HDAC inhibitor	98.84	READ	Pos
NCH-51	HDAC inhibitor	98.84	READ	Pos
linifanib	PDGFR receptor inhibitor	98.73	READ	Pos
PP-30	RAF inhibitor	98.66	READ	Pos
topotecan	Topoisomerase inhibitor	98.48	READ	Pos
THM-I-94	HDAC inhibitor	98.48	READ	Pos
camptothecin	Topoisomerase inhibitor	98.45	READ	Pos
doxorubicin	Topoisomerase inhibitor	98.41	READ	Pos
trichostatin-a	HDAC inhibitor	98.34	READ	Pos
importazole	Importin-beta transport receptor inhibitor	98.34	READ	Pos
daunorubicin	RNA synthesis inhibitor	98.34	READ	Pos
triptolide	RNA polymerase inhibitor	98.34	READ	Pos
vorinostat	HDAC inhibitor	98.34	READ	Pos
selumetinib	MEK inhibitor	98.31	READ	Pos
pidorubicine	Topoisomerase inhibitor	98.27	READ	Pos
scriptaid	HDAC inhibitor	98.21	READ	Pos
PF-562271	Focal adhesion kinase inhibitor	98.2	READ	Pos
dactinomycin	RNA polymerase inhibitor	98.2	READ	Pos
bisindolylmaleimide-ix	CDK inhibitor	98.2	READ	Pos
alvocidib	CDK inhibitor	98.2	READ	Pos
ZG-10	JNK inhibitor	98.17	READ	Pos
ER-27319	Mediator release inhibitor	98.17	READ	Pos
pirarubicin	Topoisomerase inhibitor	98.1	READ	Pos
cyclopamine	Smoothened receptor antagonist	98.06	READ	Pos
PIK-75	DNA protein kinase inhibitor	97.99	READ	Pos
PHA-793887	CDK inhibitor	97.99	READ	Pos
AT-7519	CDK inhibitor	97.99	READ	Pos
JNK-9L	JNK inhibitor	97.96	READ	Pos
JNJ-7706621	CDK inhibitor	97.96	READ	Pos
dorsomorphin	AMPK inhibitor	97.95	READ	Pos
BMS-345541	IKK inhibitor	97.92	READ	Pos
mitoxantrone	Topoisomerase inhibitor	97.92	READ	Pos
AS-601245	JNK inhibitor	97.74	READ	Pos
CGP-60474	CDK inhibitor	97.71	READ	Pos
HG-5-113-01	Protein kinase inhibitor	97.64	READ	Pos
WT-171	HDAC inhibitor	97.53	READ	Pos
mitomycin-c	DNA alkylating agent	97.53	READ	Pos
JAK3-inhibitor-VI	JAK inhibitor	97.52	READ	Pos
mycophenolate-mofetil	Dehydrogenase inhibitor	97.37	READ	Pos
lestaurtinib	FLT3 inhibitor	97.32	READ	Pos
aminopurvalanol-a	Tyrosine kinase inhibitor	97.32	READ	Pos
5-iodotubercidin	Adenosine kinase inhibitor	97.29	READ	Pos
A-443644	AKT inhibitor	97.22	READ	Pos
chromomycin-a3	DNA binding agent	96.9	READ	Pos
NVP-TAE684	ALK inhibitor	96.83	READ	Pos
AS-605240	PI3K inhibitor	96.81	READ	Pos
APHA-compound-8	HDAC inhibitor	96.65	READ	Pos
BMS-536924	IGF-1 inhibitor	96.52	READ	Pos
SIB-1893	Glutamate receptor antagonist	96.42	READ	Pos
idarubicin	Topoisomerase inhibitor	96.28	READ	Pos
givinostat	HDAC inhibitor	96.27	READ	Pos
pyroxamide	HDAC inhibitor	96.24	READ	Pos
HC-toxin	HDAC inhibitor	96.05	READ	Pos
teniposide	Topoisomerase inhibitor	96.02	READ	Pos
panobinostat	HDAC inhibitor	95.84	READ	Pos
tivozanib	VEGFR inhibitor	95.42	READ	Pos
mepacrine	Cytokine production inhibitor	95.33	READ	Pos
apicidin	HDAC inhibitor	95.22	READ	Pos
Merck60	HDAC inhibitor	95.05	READ	Pos
methotrexate	Dihydrofolate reductase inhibitor	95.05	READ	Pos
staurosporine	PKC inhibitor	95.03	READ	Pos
valproic-acid	HDAC inhibitor	-95.1	READ	Neg
geranylgeraniol	Farnesyltransferase inhibitor	-95.23	READ	Neg
sulforaphane	Antineoplastic	-95.42	READ	Neg
androstenol	GABA receptor modulator	-95.42	READ	Neg
4-(2-Amino-ethyl)-benzenesulfonamide	carbonic anhydrase inhibitor	-95.57	READ	Neg
ruxolitinib	JAK inhibitor	-96.21	READ	Neg
prunetin	Breast cancer resistance protein inhibitor	-96.4	READ	Neg
ABT-751	Tubulin inhibitor	-96.89	READ	Neg
perindopril	ACE inhibitor	-96.97	READ	Neg
arecaidine	Acetylcholine receptor agonist	-97.04	READ	Neg
fluoropyruvate	Pyruvate dehydrogenase kinase inhibitor	-97.29	READ	Neg
scoulerine	Adrenergic receptor antagonist	-97.35	READ	Neg
flurofamide	Urease inhibitor	-97.38	READ	Neg
BAY-K8644	Calcium channel activator	-97.48	READ	Neg
ON-01910	PLK inhibitor	-97.6	READ	Neg
HO-013	PPAR receptor agonist	-97.88	READ	Neg
temozolomide	DNA alkylating agent	-98.22	READ	Neg
triacsin-c	Adrenergic receptor antagonist	-98.42	READ	Neg
avrainvillamide-analog-3	nucleophosmin inhibitor	-98.45	READ	Neg
clofazimine	GK0582 inhibitor	-98.7	READ	Neg
SB-216763	Glycogen synthase kinase inhibitor	-99.26	READ	Neg
torin-2	MTOR inhibitor	-99.33	READ	Neg
GW-843682X	PLK inhibitor	-99.58	READ	Neg
celastrol	Anti-inflammatory	99.15	SARC	Pos
Cyclo-[Arg-Gly-Asp-D-Phe-Val]	integrin antagonist	98.84	SARC	Pos
LDN-193189	Serine/threonine kinase inhibitor	95.14	SARC	Pos
VU-0365114-2	M5 modulator	-96.48	SARC	Neg
vincristine	Tubulin inhibitor	-97.08	SARC	Neg
ABT-751	Tubulin inhibitor	-97.5	SARC	Neg
SA-63133	NA	-97.53	SARC	Neg
ON-01910	PLK inhibitor	-97.76	SARC	Neg
vindesine	Tubulin inhibitor	-97.82	SARC	Neg
nocodazole	Tubulin inhibitor	-97.83	SARC	Neg
dapsone	Bacterial antifolate	-98.53	SARC	Neg
doxercalciferol	Vitamin D receptor agonist	-98.78	SARC	Neg
celastrol	Anti-inflammatory	99.93	SKCM	Pos
bisbenzimide	DNA binding agent	99.89	SKCM	Pos
SN-38	Topoisomerase inhibitor	99.33	SKCM	Pos
auranofin	NFkB pathway inhibitor	99.3	SKCM	Pos
camptothecin	Topoisomerase inhibitor	99.05	SKCM	Pos
importazole	Importin-beta transport receptor inhibitor	99.04	SKCM	Pos
benzanthrone	Aromatic hydrocarbon derivative	98.78	SKCM	Pos
topotecan	Topoisomerase inhibitor	98.34	SKCM	Pos
BMS-345541	IKK inhibitor	98.27	SKCM	Pos
JNJ-7706621	CDK inhibitor	98.2	SKCM	Pos
gemcitabine	Ribonucleotide reductase inhibitor	98.14	SKCM	Pos
mitoxantrone	Topoisomerase inhibitor	98.1	SKCM	Pos
AT-7519	CDK inhibitor	97.99	SKCM	Pos
CGP-60474	CDK inhibitor	97.74	SKCM	Pos
ER-27319	Mediator release inhibitor	97.61	SKCM	Pos
bisindolylmaleimide-ix	CDK inhibitor	97.49	SKCM	Pos
AS-601245	JNK inhibitor	97.24	SKCM	Pos
pitavastatin	HMGCR inhibitor	97.11	SKCM	Pos
ZG-10	JNK inhibitor	96.86	SKCM	Pos
5-iodotubercidin	Adenosine kinase inhibitor	96.78	SKCM	Pos
triptolide	RNA polymerase inhibitor	96.58	SKCM	Pos
pirarubicin	Topoisomerase inhibitor	96.44	SKCM	Pos
PHA-793887	CDK inhibitor	96.37	SKCM	Pos
etoposide	Topoisomerase inhibitor	96.26	SKCM	Pos
alvocidib	CDK inhibitor	96.25	SKCM	Pos
TAK-715	p38 MAPK inhibitor	96.02	SKCM	Pos
ryuvidine	Histone lysine methyltransferase inhibitor	95.67	SKCM	Pos
daunorubicin	RNA synthesis inhibitor	95.57	SKCM	Pos
mycophenolate-mofetil	Dehydrogenase inhibitor	95.56	SKCM	Pos
emodic-acid	Laxative	95.21	SKCM	Pos
benproperine	Antitussive	95.08	SKCM	Pos
YC-1	Guanylyl cyclase activator	95.08	SKCM	Pos
cephaeline	Protein synthesis inhibitor	-95.4	SKCM	Neg
sitagliptin	Dipeptidyl peptidase inhibitor	-95.56	SKCM	Neg
tyrphostin-AG-126	ERK1 and ERK2 phosphorylation inhibitor	-95.74	SKCM	Neg
adipiodone	Contrast agent	-96.57	SKCM	Neg
ceforanide	Penicillin binding protein inhibitor	-96.72	SKCM	Neg
homoharringtonine	Protein synthesis inhibitor	-96.82	SKCM	Neg
YM-298198	Glutamate receptor antagonist	-96.96	SKCM	Neg
verrucarin-a	Protein synthesis inhibitor	-97.11	SKCM	Neg
QL-XII-47	BTK inhibitor	-97.57	SKCM	Neg
actarit	Interleukin receptor agonist	-97.68	SKCM	Neg
cycloheximide	Protein synthesis inhibitor	-97.74	SKCM	Neg
lobeline	Acetylcholine receptor antagonist	-98.91	SKCM	Neg
ziprasidone	Dopamine receptor antagonist	-98.93	SKCM	Neg
epothilone-a	Microtubule stabilizing agent	-99.19	SKCM	Neg
palonosetron	Serotonin receptor antagonist	-99.54	SKCM	Neg
cyclopamine	Smoothened receptor antagonist	98.48	STAD	Pos
alvocidib	CDK inhibitor	98.27	STAD	Pos
PF-562271	Focal adhesion kinase inhibitor	98.13	STAD	Pos
AT-7519	CDK inhibitor	98.13	STAD	Pos
5-iodotubercidin	Adenosine kinase inhibitor	98.1	STAD	Pos
JNJ-7706621	CDK inhibitor	98.1	STAD	Pos
JNK-9L	JNK inhibitor	98.06	STAD	Pos
daunorubicin	RNA synthesis inhibitor	98.06	STAD	Pos
ZG-10	JNK inhibitor	98.03	STAD	Pos
AS-601245	JNK inhibitor	98.03	STAD	Pos
mitoxantrone	Topoisomerase inhibitor	97.99	STAD	Pos
CGP-60474	CDK inhibitor	97.92	STAD	Pos
bisindolylmaleimide-ix	CDK inhibitor	97.89	STAD	Pos
BMS-345541	IKK inhibitor	97.85	STAD	Pos
SNS-314	Aurora kinase inhibitor	97.84	STAD	Pos
PHA-793887	CDK inhibitor	97.67	STAD	Pos
ER-27319	Mediator release inhibitor	97.67	STAD	Pos
pirarubicin	Topoisomerase inhibitor	97.6	STAD	Pos
dactinomycin	RNA polymerase inhibitor	97.57	STAD	Pos
mepacrine	Cytokine production inhibitor	97.31	STAD	Pos
idarubicin	Topoisomerase inhibitor	97.22	STAD	Pos
PIK-75	DNA protein kinase inhibitor	97.12	STAD	Pos
chromomycin-a3	DNA binding agent	97	STAD	Pos
mocetinostat	HDAC inhibitor	96.97	STAD	Pos
camptothecin	Topoisomerase inhibitor	96.94	STAD	Pos
topotecan	Topoisomerase inhibitor	96.93	STAD	Pos
triptolide	RNA polymerase inhibitor	96.64	STAD	Pos
linifanib	PDGFR receptor inhibitor	96.34	STAD	Pos
pidorubicine	Topoisomerase inhibitor	95.74	STAD	Pos
flecainide	Sodium channel blocker	-95.18	STAD	Neg
carbetocin	Oxytocin receptor agonist	-95.18	STAD	Neg
phenytoin	Hydantoin antiepileptic	-96.77	STAD	Neg
3-amino-benzamide	PARP inhibitor	-97.09	STAD	Neg
sitagliptin	Dipeptidyl peptidase inhibitor	-97.1	STAD	Neg
barasertib	Aurora kinase inhibitor	-97.32	STAD	Neg
ALW-II-49-7	Ephrin inhibitor	-97.5	STAD	Neg
griseofulvin	Tubulin inhibitor	-98.23	STAD	Neg
GW-843682X	PLK inhibitor	-98.56	STAD	Neg
naltriben	Opioid receptor antagonist	-98.7	STAD	Neg
celastrol	Anti-inflammatory	99.86	TGCT	Pos
topotecan	Topoisomerase inhibitor	98.17	TGCT	Pos
SN-38	Topoisomerase inhibitor	97.85	TGCT	Pos
BMS-345541	IKK inhibitor	97.36	TGCT	Pos
camptothecin	Topoisomerase inhibitor	97.15	TGCT	Pos
ryuvidine	Histone lysine methyltransferase inhibitor	96.48	TGCT	Pos
mocetinostat	HDAC inhibitor	96.45	TGCT	Pos
PIK-75	DNA protein kinase inhibitor	96.12	TGCT	Pos
ER-27319	Mediator release inhibitor	95.63	TGCT	Pos
JAK3-inhibitor-VI	JAK inhibitor	95.15	TGCT	Pos
dehydroisoandosterone	GABA receptor modulator	-95.69	TGCT	Neg
ON-01910	PLK inhibitor	-96.03	TGCT	Neg
HO-013	PPAR receptor agonist	-99.15	TGCT	Neg
celastrol	Anti-inflammatory	99.93	THCA	Pos
erythrosine	Coloring agent	99.93	THCA	Pos
importazole	Importin-beta transport receptor inhibitor	99.72	THCA	Pos
auranofin	NFkB pathway inhibitor	99.65	THCA	Pos
topotecan	Topoisomerase inhibitor	99.58	THCA	Pos
bisbenzimide	DNA binding agent	99.56	THCA	Pos
SN-38	Topoisomerase inhibitor	99.51	THCA	Pos
camptothecin	Topoisomerase inhibitor	99.3	THCA	Pos
pitavastatin	HMGCR inhibitor	98.91	THCA	Pos
mycophenolic-acid	Dehydrogenase inhibitor	98.77	THCA	Pos
mitomycin-c	DNA alkylating agent	98.39	THCA	Pos
AT-7519	CDK inhibitor	98.34	THCA	Pos
ER-27319	Mediator release inhibitor	98.31	THCA	Pos
bisindolylmaleimide-ix	CDK inhibitor	98.27	THCA	Pos
alvocidib	CDK inhibitor	98.24	THCA	Pos
dactinomycin	RNA polymerase inhibitor	98.17	THCA	Pos
triptolide	RNA polymerase inhibitor	98.17	THCA	Pos
ZG-10	JNK inhibitor	98.06	THCA	Pos
JNK-9L	JNK inhibitor	98.06	THCA	Pos
JNJ-7706621	CDK inhibitor	98.03	THCA	Pos
pirarubicin	Topoisomerase inhibitor	97.96	THCA	Pos
mitoxantrone	Topoisomerase inhibitor	97.96	THCA	Pos
PF-562271	Focal adhesion kinase inhibitor	97.92	THCA	Pos
5-iodotubercidin	Adenosine kinase inhibitor	97.92	THCA	Pos
CGP-60474	CDK inhibitor	97.92	THCA	Pos
pidorubicine	Topoisomerase inhibitor	97.92	THCA	Pos
chromomycin-a3	DNA binding agent	97.85	THCA	Pos
BMS-345541	IKK inhibitor	97.71	THCA	Pos
ryuvidine	Histone lysine methyltransferase inhibitor	97.7	THCA	Pos
PIK-75	DNA protein kinase inhibitor	97.67	THCA	Pos
AS-601245	JNK inhibitor	97.67	THCA	Pos
daunorubicin	RNA synthesis inhibitor	97.57	THCA	Pos
AG-14361	PARP inhibitor	97.25	THCA	Pos
mocetinostat	HDAC inhibitor	97.04	THCA	Pos
mycophenolate-mofetil	Dehydrogenase inhibitor	96.69	THCA	Pos
doxorubicin	Topoisomerase inhibitor	96.58	THCA	Pos
SIB-1893	Glutamate receptor antagonist	96.47	THCA	Pos
PHA-793887	CDK inhibitor	96.43	THCA	Pos
PPT	Estrogen receptor agonist	95.63	THCA	Pos
tremulacin	Lipoxygenase inhibitor	95.6	THCA	Pos
skatole	Thrombin inhibitor	95.28	THCA	Pos
tacedinaline	HDAC inhibitor	95.02	THCA	Pos
captopril	ACE inhibitor	-95.05	THCA	Neg
homoharringtonine	Protein synthesis inhibitor	-95.09	THCA	Neg
kinetin-riboside	Apoptosis stimulant	-95.45	THCA	Neg
cephaeline	Protein synthesis inhibitor	-95.56	THCA	Neg
ON-01910	PLK inhibitor	-95.56	THCA	Neg
parthenolide	NFkB pathway inhibitor	-95.7	THCA	Neg
securinine	GABA receptor antagonist	-95.74	THCA	Neg
TG100-115	NA	-95.88	THCA	Neg
arecaidine	Acetylcholine receptor agonist	-96.06	THCA	Neg
QW-BI-011	Histone lysine methyltransferase inhibitor	-96.09	THCA	Neg
valproic-acid	HDAC inhibitor	-96.1	THCA	Neg
tienilic-acid	Sodium/potassium/chloride transporter inhibitor	-96.22	THCA	Neg
ofloxacin	Bacterial DNA gyrase inhibitor	-96.34	THCA	Neg
RS-16566	Serotonin receptor antagonist	-96.37	THCA	Neg
doxercalciferol	Vitamin D receptor agonist	-96.38	THCA	Neg
phensuximide	Succinimide antiepileptic	-96.54	THCA	Neg
torin-2	MTOR inhibitor	-96.58	THCA	Neg
anisomycin	DNA synthesis inhibitor	-96.58	THCA	Neg
verrucarin-a	Protein synthesis inhibitor	-96.93	THCA	Neg
benzohydroxamic-acid	Antifungal	-96.97	THCA	Neg
cycloheximide	Protein synthesis inhibitor	-97.08	THCA	Neg
GW-843682X	PLK inhibitor	-97.16	THCA	Neg
triciribine	AKT inhibitor	-97.29	THCA	Neg
emetine	Protein synthesis inhibitor	-97.46	THCA	Neg
fluoropyruvate	Pyruvate dehydrogenase kinase inhibitor	-98.13	THCA	Neg
retinol	Retinoid receptor ligand	-99.23	THCA	Neg
HO-013	PPAR receptor agonist	-99.65	THCA	Neg
dapsone	Bacterial antifolate	-99.72	THCA	Neg
griseofulvin	Tubulin inhibitor	-99.86	THCA	Neg
cytochalasin-b	Microtubule inhibitor	97.43	THYM	Pos
WYE-125132	MTOR inhibitor	97.27	THYM	Pos
AKT-inhibitor-1-2	AKT inhibitor	97.18	THYM	Pos
PI-103	MTOR inhibitor	96.51	THYM	Pos
phorbol-12-myristate-13-acetate	PKC activator	96.17	THYM	Pos
dactolisib	MTOR inhibitor	95.76	THYM	Pos
temsirolimus	MTOR inhibitor	95.43	THYM	Pos
3-amino-benzamide	PARP inhibitor	-97.85	THYM	Neg
SB-525334	TGF beta receptor inhibitor	-98.2	THYM	Neg
triacsin-c	Adrenergic receptor antagonist	-98.8	THYM	Neg
fluoropyruvate	Pyruvate dehydrogenase kinase inhibitor	-98.87	THYM	Neg
celastrol	Anti-inflammatory	99.72	UCEC	Pos
auranofin	NFkB pathway inhibitor	99.26	UCEC	Pos
erismodegib	Smoothened receptor antagonist	97.78	UCEC	Pos
FR-122047	Cyclooxygenase inhibitor	97.54	UCEC	Pos
erythrosine	Coloring agent	97.5	UCEC	Pos
SN-38	Topoisomerase inhibitor	96.79	UCEC	Pos
dubinidine	Anti-epileptic	96.03	UCEC	Pos
indinavir	HIV protease inhibitor	95.74	UCEC	Pos
cefuroxime	Bacterial cell wall synthesis inhibitor	95.59	UCEC	Pos
proscillaridin	ATPase inhibitor	-95.03	UCEC	Neg
diethylcarbamazine	Lipoxygenase inhibitor	-95.19	UCEC	Neg
anisomycin	DNA synthesis inhibitor	-95.45	UCEC	Neg
amonafide	Topoisomerase inhibitor	-95.63	UCEC	Neg
XMD-885	Leucine rich repeat kinase inhibitor	-95.88	UCEC	Neg
GW-843682X	PLK inhibitor	-95.91	UCEC	Neg
brivanib	FGFR inhibitor	-96.01	UCEC	Neg
mirin	MRE11A exonuclease inhibitor	-96.05	UCEC	Neg
hydralazine	Vasodilator	-96.3	UCEC	Neg
flubendazole	Tubulin inhibitor	-96.34	UCEC	Neg
cycloheximide	Protein synthesis inhibitor	-96.41	UCEC	Neg
SB-525334	TGF beta receptor inhibitor	-96.97	UCEC	Neg
vincristine	Tubulin inhibitor	-97	UCEC	Neg
captopril	ACE inhibitor	-97.04	UCEC	Neg
dapsone	Bacterial antifolate	-97.11	UCEC	Neg
QW-BI-011	Histone lysine methyltransferase inhibitor	-97.78	UCEC	Neg
albendazole	Anthelmintic	-97.82	UCEC	Neg
ON-01910	PLK inhibitor	-97.85	UCEC	Neg
nocodazole	Tubulin inhibitor	-97.89	UCEC	Neg
danazol	Estrogen receptor antagonist	-98.24	UCEC	Neg
palonosetron	Serotonin receptor antagonist	-98.41	UCEC	Neg
lobeline	Acetylcholine receptor antagonist	-98.77	UCEC	Neg
norepinephrine	Adrenergic receptor agonist	-99.51	UCEC	Neg
bisbenzimide	DNA binding agent	99.22	UCS	Pos
SU-11652	Tyrosine kinase inhibitor	98.89	UCS	Pos
KIN001-244	Phosphoinositide dependent kinase inhibitor	98.66	UCS	Pos
bongkrek-acid	Mitochondrial ADP, ATP translocase inhibitor	98.41	UCS	Pos
bisindolylmaleimide-ix	CDK inhibitor	98.06	UCS	Pos
AS-601245	JNK inhibitor	97.99	UCS	Pos
camptothecin	Topoisomerase inhibitor	97.96	UCS	Pos
daunorubicin	RNA synthesis inhibitor	97.96	UCS	Pos
pidorubicine	Topoisomerase inhibitor	97.91	UCS	Pos
triptolide	RNA polymerase inhibitor	97.82	UCS	Pos
tivozanib	VEGFR inhibitor	97.81	UCS	Pos
AT-7519	CDK inhibitor	97.78	UCS	Pos
PF-562271	Focal adhesion kinase inhibitor	97.7	UCS	Pos
topotecan	Topoisomerase inhibitor	97.7	UCS	Pos
ER-27319	Mediator release inhibitor	97.64	UCS	Pos
mitoxantrone	Topoisomerase inhibitor	97.53	UCS	Pos
JNJ-7706621	CDK inhibitor	97.5	UCS	Pos
alvocidib	CDK inhibitor	97.48	UCS	Pos
linifanib	PDGFR receptor inhibitor	97.43	UCS	Pos
ZG-10	JNK inhibitor	97.39	UCS	Pos
PI-103	MTOR inhibitor	97.39	UCS	Pos
selumetinib	MEK inhibitor	97.39	UCS	Pos
mocetinostat	HDAC inhibitor	97.32	UCS	Pos
lestaurtinib	FLT3 inhibitor	97.29	UCS	Pos
mepacrine	Cytokine production inhibitor	97.2	UCS	Pos
BMS-345541	IKK inhibitor	97.15	UCS	Pos
CGP-60474	CDK inhibitor	97.07	UCS	Pos
pitavastatin	HMGCR inhibitor	97	UCS	Pos
purvalanol-a	CDK inhibitor	97	UCS	Pos
pirarubicin	Topoisomerase inhibitor	96.97	UCS	Pos
PP-2	SRC inhibitor	96.91	UCS	Pos
5-iodotubercidin	Adenosine kinase inhibitor	96.85	UCS	Pos
PHA-793887	CDK inhibitor	96.83	UCS	Pos
auranofin	NFkB pathway inhibitor	96.69	UCS	Pos
cyclopamine	Smoothened receptor antagonist	96.65	UCS	Pos
PIK-75	DNA protein kinase inhibitor	96.48	UCS	Pos
T-0901317	LXR agonist	96.42	UCS	Pos
LY-294002	MTOR inhibitor	96.42	UCS	Pos
doxorubicin	Topoisomerase inhibitor	96.37	UCS	Pos
staurosporine	PKC inhibitor	96.29	UCS	Pos
altrenogest	Progestogen hormone	96.28	UCS	Pos
PP-30	RAF inhibitor	96.26	UCS	Pos
A-443644	AKT inhibitor	96.05	UCS	Pos
cotinine	Nicotine metabolite	96.05	UCS	Pos
erythrosine	Coloring agent	96.05	UCS	Pos
PAC-1	Caspase activator	95.97	UCS	Pos
SN-38	Topoisomerase inhibitor	95.91	UCS	Pos
HSP90-inhibitor	HSP inhibitor	95.84	UCS	Pos
BMS-536924	IGF-1 inhibitor	95.63	UCS	Pos
mycophenolate-mofetil	Dehydrogenase inhibitor	95.56	UCS	Pos
HG-5-113-01	Protein kinase inhibitor	95.37	UCS	Pos
17-hydroxyprogesterone-caproate	progesterone receptor agonist	-95.56	UCS	Neg
arecaidine	Acetylcholine receptor agonist	-95.76	UCS	Neg
coumarin	Vitamin K antagonist	-95.84	UCS	Neg
sitagliptin	Dipeptidyl peptidase inhibitor	-96.12	UCS	Neg
flupirtine	Glutamate receptor antagonist	-96.3	UCS	Neg
securinine	GABA receptor antagonist	-96.62	UCS	Neg
ABT-751	Tubulin inhibitor	-96.65	UCS	Neg
lobeline	Acetylcholine receptor antagonist	-96.84	UCS	Neg
cefatrizine	Bacterial cell wall synthesis inhibitor	-97.25	UCS	Neg
docetaxel	Tubulin inhibitor	-97.45	UCS	Neg
PKCbeta-inhibitor	PKC inhibitor	-97.78	UCS	Neg
HO-013	PPAR receptor agonist	-97.85	UCS	Neg
hydroxycholesterol	LXR agonist	-98.29	UCS	Neg
esmolol	Adrenergic receptor antagonist	-98.45	UCS	Neg
actarit	Interleukin receptor agonist	-98.45	UCS	Neg
cholic-acid	Bile acid	-99.12	UCS	Neg
deferiprone	Chelating agent	-99.72	UCS	Neg
celastrol	Anti-inflammatory	99.89	UVM	Pos
topotecan	Topoisomerase inhibitor	98.63	UVM	Pos
BMS-345541	IKK inhibitor	98.48	UVM	Pos
AT-7519	CDK inhibitor	98.47	UVM	Pos
AS-601245	JNK inhibitor	98.45	UVM	Pos
camptothecin	Topoisomerase inhibitor	98.45	UVM	Pos
CGP-60474	CDK inhibitor	98.34	UVM	Pos
cyclopamine	Smoothened receptor antagonist	98.34	UVM	Pos
ER-27319	Mediator release inhibitor	98.33	UVM	Pos
triptolide	RNA polymerase inhibitor	98.31	UVM	Pos
ZG-10	JNK inhibitor	98.27	UVM	Pos
alvocidib	CDK inhibitor	98.27	UVM	Pos
PF-562271	Focal adhesion kinase inhibitor	98.24	UVM	Pos
bisindolylmaleimide-ix	CDK inhibitor	98.24	UVM	Pos
pidorubicine	Topoisomerase inhibitor	98.21	UVM	Pos
JNK-9L	JNK inhibitor	98.2	UVM	Pos
JNJ-7706621	CDK inhibitor	98.17	UVM	Pos
PIK-75	DNA protein kinase inhibitor	98.1	UVM	Pos
bisbenzimide	DNA binding agent	97.99	UVM	Pos
dactinomycin	RNA polymerase inhibitor	97.96	UVM	Pos
daunorubicin	RNA synthesis inhibitor	97.85	UVM	Pos
pirarubicin	Topoisomerase inhibitor	97.82	UVM	Pos
5-iodotubercidin	Adenosine kinase inhibitor	97.71	UVM	Pos
chromomycin-a3	DNA binding agent	97.57	UVM	Pos
AG-14361	PARP inhibitor	97.5	UVM	Pos
PHA-793887	CDK inhibitor	97.46	UVM	Pos
auranofin	NFkB pathway inhibitor	97.39	UVM	Pos
WT-171	HDAC inhibitor	97.29	UVM	Pos
mitoxantrone	Topoisomerase inhibitor	96.97	UVM	Pos
A-443644	AKT inhibitor	96.9	UVM	Pos
tacedinaline	HDAC inhibitor	96.23	UVM	Pos
pyroxamide	HDAC inhibitor	96.04	UVM	Pos
HC-toxin	HDAC inhibitor	96.02	UVM	Pos
mocetinostat	HDAC inhibitor	95.95	UVM	Pos
SN-38	Topoisomerase inhibitor	95.95	UVM	Pos
idarubicin	Topoisomerase inhibitor	95.69	UVM	Pos
entinostat	HDAC inhibitor	95.67	UVM	Pos
floxuridine	DNA synthesis inhibitor	95.54	UVM	Pos
givinostat	HDAC inhibitor	95.36	UVM	Pos
NCH-51	HDAC inhibitor	95.03	UVM	Pos
HO-013	PPAR receptor agonist	-95.17	UVM	Neg
dapsone	Bacterial antifolate	-95.23	UVM	Neg
harpagoside	Acetylcholinesterase inhibitor	-95.31	UVM	Neg
cephaeline	Protein synthesis inhibitor	-95.38	UVM	Neg
benzohydroxamic-acid	Antifungal	-95.52	UVM	Neg
deferiprone	Chelating agent	-95.74	UVM	Neg
oxymetholone	Androgen receptor agonist	-95.91	UVM	Neg
verrucarin-a	Protein synthesis inhibitor	-96.72	UVM	Neg
emetine	Protein synthesis inhibitor	-96.9	UVM	Neg
homoharringtonine	Protein synthesis inhibitor	-96.93	UVM	Neg
ofloxacin	Bacterial DNA gyrase inhibitor	-97.15	UVM	Neg
brivanib	FGFR inhibitor	-97.25	UVM	Neg
tienilic-acid	Sodium/potassium/chloride transporter inhibitor	-97.46	UVM	Neg
tyrphostin-AG-126	ERK1 and ERK2 phosphorylation inhibitor	-97.68	UVM	Neg
GANT-58	GLI antagonist	-98.24	UVM	Neg
orantinib	FGFR inhibitor	-98.77	UVM	Neg
kinetin-riboside	Apoptosis stimulant	-99.26	UVM	Neg
